# Supplementary material for: Maternal Genetic Composition of a Medieval Population from a Hungarian-Slavic Contact Zone in Central Europe
Source: PLoS One. 2016 Mar 10;11(3):e0151206. doi: 10.1371/journal.pone.0151206 (PMC4786151; doi:10.1371/journal.pone.0151206)
Supplement: S1 Table — (XLSX) [file pone.0151206.s004.xlsx]

## Sheet: S1
S1 Table. Information about the Samples
Sample names	Number of graves	Location/Cemetery	Country	Centruy	Sex	Investigated samples	Years of excavation	Repository	Haplogroup	Archaeological references
Si1	44a	Nitra-Šindolka	Slovakia	10th – 11th	Female	Femur, Tooth (37)	1985-1986	Slovak National Museum	T1a	[1]
Si2	44b	Nitra-Šindolka	Slovakia	10th – 11th	Indiff.	Femur, Tibia	1985-1986	Slovak National Museum	J	[1]
Si3	174	Nitra-Šindolka	Slovakia	10th – 11th	Indiff.	Femur, Tooth (75)	1985-1986	Slovak National Museum	H	[1]
Si4	5	Nitra-Šindolka	Slovakia	10th – 11th	Male	Femur, Tooth (37)	1985-1986	Slovak National Museum	J2b1a	[1]
Si5	16	Nitra-Šindolka	Slovakia	10th – 11th	Female	Femur, Tibia	1985-1986	Slovak National Museum	T1a	[1]
Si6	18	Nitra-Šindolka	Slovakia	10th – 11th	Male	Femur, Tooth (36)	1985-1986	Slovak National Museum	U8a1a	[1]
Si7	40	Nitra-Šindolka	Slovakia	10th – 11th	Unknown	Femur, Tooth (47)	1985-1986	Slovak National Museum	U4	[1]
Si8	64	Nitra-Šindolka	Slovakia	10th – 11th	Male	Femur, Tooth (46)	1985-1986	Slovak National Museum	T2	[1]
Si9	76	Nitra-Šindolka	Slovakia	10th – 11th	Female	Femur, Tooth (17)	1985-1986	Slovak National Museum	J1c8a1	[1]
Si10	103	Nitra-Šindolka	Slovakia	10th – 11th	Male	Femur, Tooth (27)	1985-1986	Slovak National Museum	U8a1a	[1]
Si11	104	Nitra-Šindolka	Slovakia	10th – 11th	Male	Femur, Tooth (46)	1985-1986	Slovak National Museum	H	[1]
Si12	239	Nitra-Šindolka	Slovakia	10th – 11th	Female	Femur, Tooth (36)	1985-1986	Slovak National Museum	T2b	[1]
Si13	246	Nitra-Šindolka	Slovakia	10th – 11th	Male	Femur, Tooth (48)	1985-1986	Slovak National Museum	T2f1a	[1]
Si14	220	Nitra-Šindolka	Slovakia	10th – 11th	Unknown	Femur, Tooth (28)	1985-1986	Slovak National Museum	U5a1b1	[1]
Si15*	186	Nitra-Šindolka	Slovakia	10th – 11th	Female	Femur, Tooth (36)	1985-1986	Slovak National Museum	n.d.	[1]
Si16*	19	Nitra-Šindolka	Slovakia	10th – 11th	Female	Femur, Tooth (28)	1985-1986	Slovak National Museum	n.d.	[1]
Si17*	111	Nitra-Šindolka	Slovakia	10th – 11th	Male	Femur, Tooth (36)	1985-1986	Slovak National Museum	n.d.	[1]
Si18*	175	Nitra-Šindolka	Slovakia	10th – 11th	Male	Femur, Tooth (37)	1985-1986	Slovak National Museum	n.d.	[1]
Si19*	196	Nitra-Šindolka	Slovakia	10th – 11th	Male?	Femur (S, D)	1985-1986	Slovak National Museum	n.d.	[1]
Si20*	275	Nitra-Šindolka	Slovakia	10th – 11th	Female?	Femur, Tooth (27)	1985-1986	Slovak National Museum	n.d.	[1]
Ca1	40	Čakajovce	Slovakia	9th – 12th	Female	Tibia	1974, 1976-1986	Slovak National Museum	H	[2]
Ca2	189	Čakajovce	Slovakia	9th – 12th	Male	Femur	1974, 1976-1986	Slovak National Museum	H	[2]
Ca3	209	Čakajovce	Slovakia	9th – 12th	Male	Femur	1974, 1976-1986	Slovak National Museum	J2a1a	[2]
Ca4	387	Čakajovce	Slovakia	9th – 12th	Male	Femur	1974, 1976-1986	Slovak National Museum	T1a	[2]
Ca5	697	Čakajovce	Slovakia	9th – 12th	Male	Femur	1974, 1976-1986	Slovak National Museum	R0a	[2]
Ca6*	376	Čakajovce	Slovakia	9th – 12th	Female	Femur	1974, 1976-1986	Slovak National Museum	n.d.	[2]
Ca7*	579	Čakajovce	Slovakia	9th – 12th	Unknown	Femur	1974, 1976-1986	Slovak National Museum	n.d.	[2]
Ca8*	738	Čakajovce	Slovakia	9th – 12th	Male	Femur	1974, 1976-1986	Slovak National Museum	n.d.	[2]
* Unsuccesfull isolation or haplotypization, samples were exluded from analyses
1. Fusek, G. (2012). Chronologische Fragen der Nitraer Gräbefelder des 10.-11. Jahrhunderts: das Fallbeispiel Nitra-Šindolka. In B. Tobias (Hrsg.), Die Archäologie der frühen Ungarn. Chronologie, Technologie und Methodik. Mainz: Verlag des Römisch-Germanischen Zentralmuseums, p. 89–112.
2. Rejholcová, M. (1995). Pohrebisko v Čakajovciach (9.–12. storočie). Katalóg. Nitra: Archeologický ústav SAV.
