# Supplementary material for: Maternal Genetic Composition of a Medieval Population from a Hungarian-Slavic Contact Zone in Central Europe
Source: PLoS One. 2016 Mar 10;11(3):e0151206. doi: 10.1371/journal.pone.0151206 (PMC4786151; doi:10.1371/journal.pone.0151206)
Supplement: S3 Table — PCR primer pairs used for amplification of HVR I sequences and some SNPs in the coding region of mtDNA. (XLSX) [file pone.0151206.s006.xlsx]

## Sheet: S3
S3 Table. PCR primer pairs used for amplification of HVR I sequences and some SNPs in coding region of the mtDNA
	Name of primers	Sequences	Reference	Reported as
HVR I	L-16020	5'-TCT GTT CTT TCA TGG GGA AG-3'	Tömöry et al. 2007	L16040
	H-16259	5'-GTG GCT TTG GAG TTG CAG TT-3'		H16239
	L-16182	5'-AAC CCC CTC CCC ATG CTT AC-3'	Tömöry et al. 2007	L16201
	H-16401	5'-TGA TTT CAC GGA GGA TGG TG-3'		H16400
SNPs of coding region	7028-F	5'-TTT TCA CCG TAG GTG GCC TG-3'	Tömöry et al. 2007	L6962
	7028-R	5'-TGA AAT GGA TTT TGG CGT AGG-3'		H7126
	10400-F	5'-CCT TTT ACC CCT ACC ATG AGC C-3'	Tömöry et al. 2007	L10292
	10400-R	5'-TTT ATG TAA ATG AGG GGC ATT TGG-3'		H10466
	10873-F	5'-AAC CTA AAC CTA CTC CAA TGC TAA A-3'	Tömöry et al. 2007	L10767
	10873-R	5'-GTG AGG GGT AGG AGT CAG GTA G-3'		H10965
	12308m-F	5'-ACA GAG GCT TAC GAC CCC TTA-3'	This study
	12308m-R	5'-TTT ATT TGG AGT TGC ACC AG-3'
	12705-F	5'-CAT CCC TGT AGC ATT GTT CG-3'	Tömöry et al. 2007	L12622
	12705-R	5'-AAT TCC TAC GCC CTC TCA GC-3'		H12764
	14766-F	5'-ACC CCA CAA ACC CCA TTA CT-3'	Tömöry et al. 2007	L14638
	14766-R	5'-AGG AGT GAG CCG AAG TTT CA -3'		H14837
Tömöry, Gy., Csányi, B., Bogácsi-Szabó, E., Kalmár, T., Czibula, Á., Csősz, A., Priskin, K., Mende, B., Langó, P., Downes, C.S. 2007. Comparison of Maternal Lineage and Biogeographic Analyses of Ancient and Modern Hungarian Populations. In: American Journal of Physical Anthropology, 134, 2007, p. 354 – 368
