# Supplementary material for: Maternal Genetic Composition of a Medieval Population from a Hungarian-Slavic Contact Zone in Central Europe
Source: PLoS One. 2016 Mar 10;11(3):e0151206. doi: 10.1371/journal.pone.0151206 (PMC4786151; doi:10.1371/journal.pone.0151206)
Supplement: S4 Table — (XLSX) [file pone.0151206.s007.xlsx]

## Sheet: S4
S4 Table. References of published mtDNA dataset used for statistical analysis
Abbreviation	Authors	Years	Title	Reference	NCBI link
Achilli et al. 2007	Achilli A, Olivieri A, Pala M, Metspalu E, Fornarino S, Battaglia V, Accetturo M, Kutuev I, Khusnutdinova E, Pennarun E, Cerutti N, Di Gaetano C, Crobu F, Palli D, Matullo G, Santachiara-Benerecetti AS, Cavalli-Sforza LL, Semino O, Villems R, Bandelt HJ, Piazza A, Torroni A	2007	Mitochondrial DNA variation of modern Tuscans supports the near eastern origin of Etruscans.	Am J Hum Genet. 2007 Apr;80(4):759-68. Epub 2007 Feb 6	http://www.ncbi.nlm.nih.gov/pubmed/17357081?ordinalpos=19&itool=EntrezSystem2.PEntrez.Pubmed.Pubmed_ResultsPanel.Pubmed_RVDocSum
Alt et al. 2014	Alt KW, Knipper C, Peters D, Mü ller W, Maurer A-F, et al.	2014	Lombards on the Move – An Integrative Study of the Migration Period Cemetery at Szólád, Hungary.	PLoS ONE 2014 Nov; 9(11): e110793. doi:10.1371/journal.pone.0110793	http://www.ncbi.nlm.nih.gov/pubmed/?term=Lombards+on+the+Move+%E2%80%93+An+Integrative+Study+of+the+Migration+Period+Cemetery+at+Sz%C3%B3l%C3%A1d%2C+Hungary.
Álvarez-Iglesias et al. 2009	Alvarez-Iglesias V, Mosquera-Miguel A, Cerezo M, Quintáns B, Zarrabeitia MT, Cuscó I, Lareu MV, García O, Pérez-Jurado L, Carracedo A, Salas A.	2009	New Population and Phylogenetic Features of the Internal Variation within Mitochondrial DNA Macro-Haplogroup R0	PLoS One. 2009;4(4):e5112. Epub 2009 Apr 2.	http://www.ncbi.nlm.nih.gov/pubmed/19340307?itool=EntrezSystem2.PEntrez.Pubmed.Pubmed_ResultsPanel.Pubmed_RVDocSum&ordinalpos=3
Al-Zahery et al. 2011	Al-Zahery N, Pala M, Battaglia V, Grugni V, Hamod MA, Hooshiar Kashani B, Olivieri A, Torroni A, Santachiara-Benerecetti AS, Semino O.	2011	In search of the genetic footprints of Sumerians: a survey of Y-chromosome and mtDNA variation in the Marsh Arabs of Iraq.	BMC Evol Biol. 2011 Oct 4;11:288.	http://www.ncbi.nlm.nih.gov/pubmed/21970613
Al-Zahery et al. 2003	Al-Zahery N, Semino O, Benuzzi G, Magri C, Passarino G, Torroni A, Santachiara-Benerecetti AS	2003	Y-chromosome and mtDNA polymorphisms in Iraq, a crossroad of the early human dispersal and of post-Neolithic migrations.	Mol Phylogenet Evol. 2003 Sep;28(3):458-72	http://www.ncbi.nlm.nih.gov/pubmed/12927131?ordinalpos=6&itool=EntrezSystem2.PEntrez.Pubmed.Pubmed_ResultsPanel.Pubmed_RVDocSum
Alzualde et al. 2006	Alzualde A, Izagirre N, Alonso S, Alonso A, Albarrán C, Azkarate A, de la Rúa C	2006	Insights into the "isolation" of the Basques: mtDNA lineages from the historical site of Aldaieta (6th-7th centuries AD).	Am J Phys Anthropol. 2006 Jul;130(3):394-404. PubMed PMID: 16425179.	http://www.ncbi.nlm.nih.gov/pubmed/16425179
Baasner et al. 1998	Baasner A, Schäfer C, Junge A, Madea B.	1998	Polymorphic sites in human mitochondrial DNA control region sequences: population data and maternal inheritance.	Forensic Sci Int. 1998 Dec 21;98(3):169-78.	http://www.ncbi.nlm.nih.gov/pubmed/9924785?itool=EntrezSystem2.PEntrez.Pubmed.Pubmed_ResultsPanel.Pubmed_RVDocSum&ordinalpos=2
Baasner & Madea 2000	Baasner A, Madea B.	2000	Sequence polymorphisms of the mitochondrial DNA control region in 100 German Caucasians	J Forensic Sci. 2000 Nov;45(6):1343-8.	http://www.ncbi.nlm.nih.gov/pubmed/11110197?itool=EntrezSystem2.PEntrez.Pubmed.Pubmed_ResultsPanel.Pubmed_RVDocSum&ordinalpos=2
Babalini et al. 2005	Babalini C, Martínez-Labarga C, Tolk HV, Kivisild T, Giampaolo R, Tarsi T, Contini I, Barać L, Janićijević B, Martinović Klarić I, Pericić M, Sujoldzić A, Villems R, Biondi G, Rudan P, Rickards O.	2005	The population history of the Croatian linguistic minority of Molise (southern Italy): a maternal view.	Eur J Hum Genet. 2005 Aug;13(8):902-12.	http://www.ncbi.nlm.nih.gov/pubmed/15886710?itool=EntrezSystem2.PEntrez.Pubmed.Pubmed_ResultsPanel.Pubmed_RVDocSum&ordinalpos=3
Belyaeva et al. 2003	Belyaeva O, Bermisheva M, Khrunin A, Slominsky P, Bebyakova N, Khusnutdinova E, Mikulich A, Limborska S.	2003	Mitochondrial DNA variations in Russian and Belorussian populations.	Hum Biol. 2003 Oct;75(5):647-60.	http://www.ncbi.nlm.nih.gov/pubmed/14763602?itool=EntrezSystem2.PEntrez.Pubmed.Pubmed_ResultsPanel.Pubmed_RVDocSum&ordinalpos=3
Bini et al.2003	Bini C, Ceccardi S, Luiselli D, Ferri G, Pelotti S, Colalongo C, Falconi M, Pappalardo G.	2003	Different informativeness of the three hypervariable mitochondrial DNA regions in the population of Bologna (Italy).	Forensic Sci Int. 2003 Jul 29;135(1):48-52.	http://www.ncbi.nlm.nih.gov/pubmed/12893135?itool=EntrezSystem2.PEntrez.Pubmed.Pubmed_ResultsPanel.Pubmed_RVDocSum&ordinalpos=2
Bogácsi-Szabó et al. 2005	Bogácsi-Szabó E, Kalmár T, Csányi B, Tömöry G, Czibula A, Priskin K, Horváth F, Downes CS, Raskó I.	2005	Mitochondrial DNA of ancient Cumanians: culturally Asian steppe nomadic immigrants with substantially more western Eurasian mitochondrial DNA lineages.	Hum Biol. 2005 Oct;77(5):639-62.	http://www.ncbi.nlm.nih.gov/pubmed/16596944?itool=EntrezSystem2.PEntrez.Pubmed.Pubmed_ResultsPanel.Pubmed_RVDocSum&ordinalpos=6
Bosch et al.2006	Bosch E, Calafell F, González-Neira A, Flaiz C, Mateu E, Scheil HG, Huckenbeck W, Efremovska L, Mikerezi I, Xirotiris N, Grasa C, Schmidt H, Comas D.	2006	Paternal and maternal lineages in the Balkans show a homogeneous landscape over linguistic barriers, except for the isolated Aromuns.	Ann Hum Genet. 2006 Jul;70(Pt 4):459-87.	http://www.ncbi.nlm.nih.gov/pubmed/16759179?itool=EntrezSystem2.PEntrez.Pubmed.Pubmed_ResultsPanel.Pubmed_RVDocSum&ordinalpos=6
Brandstätter et al. 2007	Brandstätter A, Egyed B, Zimmermann B, Duftner N, Padar Z, Parson W.	2007	Migration rates and genetic structure of two Hungarian ethnic groups in Transylvania, Romania.	Ann Hum Genet. 2007 Nov;71(Pt 6):791-803. Epub 2007 May 28.	http://www.ncbi.nlm.nih.gov/pubmed/17532745
Brandstätter et al. 2007	Brandstätter A, Niederstätter H, Pavlic M, Grubwieser P, Parson W.	2007	Generating population data for the EMPOP database - an overview of the mtDNA sequencing and data evaluation processes considering 273 Austrian control region sequences as example	Forensic Sci Int. 2007 Mar 2;166(2-3):164-75. Epub 2006 Jul 7.	http://www.ncbi.nlm.nih.gov/pubmed/16829006?itool=EntrezSystem2.PEntrez.Pubmed.Pubmed_ResultsPanel.Pubmed_RVDocSum&ordinalpos=20
Brandstätter et al. 2006	Brandstätter A, Klein R, Duftner N, Wiegand P, Parson W.	2006	Application of a quasi-median network analysis for the visualization of character conflicts to a population sample of mitochondrial DNA control region sequences from southern Germany (Ulm).	Int J Legal Med. 2006 Sep;120(5):310-4. Epub 2006 Jul 27.	http://www.ncbi.nlm.nih.gov/pubmed/16871406
Brehm et al. 2003	Brehm A, Pereira L, Kivisild T, Amorim A.	2003	Mitochondrial portraits of the Madeira and Acores archipelagos witness different genetic pools of its settlers.	Hum Genet. 2003 Dec;114(1):77-86. Epub 2003 Sep 25.	http://www.ncbi.nlm.nih.gov/pubmed/14513360?itool=EntrezSystem2.PEntrez.Pubmed.Pubmed_ResultsPanel.Pubmed_RVDocSum&ordinalpos=6
Calafell et al. 1996	Calafell F, Underhill P, Tolun A, Angelicheva D, Kalaydjieva L	1996	From Asia to Europe: mitochondrial DNA sequence variability in Bulgarians and Turks.	Ann Hum Genet. 1996 Jan;60(Pt 1):35-49	http://www.ncbi.nlm.nih.gov/pubmed/8835097?ordinalpos=121&itool=EntrezSystem2.PEntrez.Pubmed.Pubmed_ResultsPanel.Pubmed_RVDocSum
Cali et al. 2001	Cali F, Le Roux MG, D'Anna R, Flugy A, De Leo G, Chiavetta V, Ayala GF, Romano V.	2001	MtDNA control region and RFLP data for Sicily and France.	Int J Legal Med. 2001;114(4-5):229-31.	http://www.ncbi.nlm.nih.gov/pubmed/11355400?itool=EntrezSystem2.PEntrez.Pubmed.Pubmed_ResultsPanel.Pubmed_RVDocSum&ordinalpos=43
Casas et al. 2006	Casas MJ, Hagelberg E, Fregel R, Larruga JM, González AM.	2006	Human mitochondrial DNA diversity in an archaeological site in al-Andalus: genetic impact of migrations from North Africa in medieval Spain.	Am J Phys Anthropol. 2006 Dec;131(4):539-51.	http://www.ncbi.nlm.nih.gov/pubmed/16685727?itool=EntrezSystem2.PEntrez.Pubmed.Pubmed_ResultsPanel.Pubmed_RVDocSum&ordinalpos=2
Chaix et al. 2007	Chaix R, Quintana-Murci L, Hegay T, Hammer MF, Mobasher Z, Austerlitz F, Heyer E.	2007	From social to genetic structures in central Asia.	Curr Biol. 2007 Jan 9;17(1):43-8.	http://www.ncbi.nlm.nih.gov/pubmed/17208185
Comas et al. 2004	Comas D, Plaza S, Wells RS, Yuldaseva N, Lao O, Calafell F, Bertranpetit J.	2004	Admixture, migrations, and dispersals in Central Asia: evidence from maternal DNA lineages.	Eur J Hum Genet. 2004 Jun;12(6):495-504.	http://www.ncbi.nlm.nih.gov/pubmed/14872198?itool=EntrezSystem2.PEntrez.Pubmed.Pubmed_ResultsPanel.Pubmed_RVDocSum&ordinalpos=42
Comas et al. 2000	Comas D, Calafell F, Bendukidze N, Fañanás L, Bertranpetit J.	2000	Georgian and kurd mtDNA sequence analysis shows a lack of correlation between languages and female genetic lineages.	Am J Phys Anthropol. 2000 May;112(1):5-16.	http://www.ncbi.nlm.nih.gov/pubmed/10766939?itool=EntrezSystem2.PEntrez.Pubmed.Pubmed_ResultsPanel.Pubmed_RVDocSum&ordinalpos=6
Comas et al. 1998	Comas D, Calafell F, Mateu E, Pérez-Lezaun A, Bosch E, Martínez-Arias R, Clarimon J, Facchini F, Fiori G, Luiselli D, Pettener D, Bertranpetit J	1998	Trading genes along the silk road: mtDNA sequences and the origin of central Asian populations.	Am J Hum Genet. 1998 Dec;63(6):1824-38	http://www.ncbi.nlm.nih.gov/pubmed/9837835?ordinalpos=98&itool=EntrezSystem2.PEntrez.Pubmed.Pubmed_ResultsPanel.Pubmed_RVDocSum
Comas et al. 1996	Comas D, Calafell F, Mateu E, Pérez-Lezaun A, Bertranpetit J	1996	Geographic variation in human mitochondrial DNA control region sequence: the population history of Turkey and its relationship to the European populations.	Mol Biol Evol. 1996 Oct;13(8):1067-77	http://www.ncbi.nlm.nih.gov/pubmed/8865661?ordinalpos=2&itool=EntrezSystem2.PEntrez.Pubmed.Pubmed_ResultsPanel.Pubmed_RVDocSum
Cordaux et al. 2003	Cordaux R, Saha N, Bentley GR, Aunger R, Sirajuddin SM, Stoneking M	2003	Mitochondrial DNA analysis reveals diverse histories of tribal populations from India.	Eur J Hum Genet. 2003 Mar;11(3):253-64	http://www.ncbi.nlm.nih.gov/pubmed/12678055?ordinalpos=33&itool=EntrezSystem2.PEntrez.Pubmed.Pubmed_ResultsPanel.Pubmed_RVDocSum
Cordoso et al. 2010	Cardoso S, Zarrabeitia MT, Valverde L, Odriozola A, Alfonso-Sánchez MA, de Pancorbo MM.	2010	Variability of the Entire Mitochondrial DNA Control Region in a Human Isolate from the Pas Valley (Northern Spain).	J Forensic Sci. 2010 Sep;55(5):1196-201. doi: 10.1111/j.1556-4029.2010.01440.x.	http://www.ncbi.nlm.nih.gov/pubmed/20456576
Corte-Real et al. 1996	Côrte-Real HB, Macaulay VA, Richards MB, Hariti G, Issad MS, Cambon-Thomsen A, Papiha S, Bertranpetit J, Sykes BC.	1996	Genetic diversity in the Iberian Peninsula determined from mitochondrial sequence analysis.	Ann Hum Genet. 1996 Jul;60(Pt 4):331-50.	http://www.ncbi.nlm.nih.gov/pubmed/8865993?itool=EntrezSystem2.PEntrez.Pubmed.Pubmed_ResultsPanel.Pubmed_RVDocSum&ordinalpos=3
Crespillo et al. 2000	Crespillo M, Luque JA, Paredes M, Fernández R, Ramírez E, Valverde JL	2000	Mitochondrial DNA sequences for 118 individuals from northeastern Spain.	Int J Legal Med. 2000;114(1-2):130-2	http://www.ncbi.nlm.nih.gov/pubmed/11197620?ordinalpos=13&itool=EntrezSystem2.PEntrez.Pubmed.Pubmed_ResultsPanel.Pubmed_RVDocSum
Delghandi et al. 1998	Delghandi M, Utsi E, Krauss S.	1998	Saami mitochondrial DNA reveals deep maternal lineage clusters.	Hum Hered. 1998 Mar-Apr;48(2):108-14.	http://www.ncbi.nlm.nih.gov/pubmed/9526170?itool=EntrezSystem2.PEntrez.Pubmed.Pubmed_ResultsPanel.Pubmed_RVDocSum&ordinalpos=7
Devor et al. 2009	Devor EJ, Abdurakhmonov I, Zlojutro M, Millis MP, Galbraith JJ, Crawford MH, Shermatov S, Buriev Z, Abdukarimov A	2009	Gene Flow at the Crossroads of Humanity: mtDNA Sequence Diversity and Alu Insertion Polymorphism Frequencies in Uzbekistan	The Open Genomics Journal, 2009, 2, 1-11
Di Benedetto et al. 2001	Di Benedetto G, Ergüven A, Stenico M, Castrì L, Bertorelle G, Togan I, Barbujani G.	2001	DNA diversity and population admixture in Anatolia.	Am J Phys Anthropol. 2001 Jun;115(2):144-56.	http://www.ncbi.nlm.nih.gov/pubmed/11385601?itool=EntrezSystem2.PEntrez.Pubmed.Pubmed_ResultsPanel.Pubmed_RVDocSum&ordinalpos=27
Di Rienzo and Wilson 1991	Di Rienzo A, Wilson AC.	1991	Branching pattern in the evolutionary tree for human mitochondrial DNA.	Proc Natl Acad Sci U S A. 1991 Mar 1;88(5):1597-601.	http://www.ncbi.nlm.nih.gov/pubmed/2000368?itool=EntrezSystem2.PEntrez.Pubmed.Pubmed_ResultsPanel.Pubmed_RVDocSum&ordinalpos=1
Dubut et al. 2004	Dubut V, Chollet L, Murail P, Cartault F, Béraud-Colomb E, Serre M, Mogentale-Profizi N.	2004	mtDNA polymorphisms in five French groups: importance of regional sampling.	Eur J Hum Genet. 2004 Apr;12(4):293-300.	http://www.ncbi.nlm.nih.gov/pubmed/14694359?itool=EntrezSystem2.PEntrez.Pubmed.Pubmed_ResultsPanel.Pubmed_RVDocSum&ordinalpos=1
Falchi et al. 2006	Falchi A, Giovannoni L, Calo CM, Piras IS, Moral P, Paoli G, Vona G, Varesi L.	2006	Genetic history of some western Mediterranean human isolates through mtDNA HVR1 polymorphisms.	J Hum Genet. 2006;51(1):9-14. Epub 2005 Nov 24.	http://www.ncbi.nlm.nih.gov/pubmed/16307178?itool=EntrezSystem2.PEntrez.Pubmed.Pubmed_ResultsPanel.Pubmed_RVDocSum&ordinalpos=10
Finnilä et al. 2001	Finnilä S, Lehtonen MS, Majamaa K	2001	Phylogenetic network for European mtDNA.	Am J Hum Genet. 2001 Jun;68(6):1475-84. Epub 2001 May 10	http://www.ncbi.nlm.nih.gov/pubmed/11349229?ordinalpos=5&itool=EntrezSystem2.PEntrez.Pubmed.Pubmed_ResultsPanel.Pubmed_RVDocSum
Forster et al. 2002	Forster P, Calì F, Röhl A, Metspalu E, D'Anna R, Mirisola M, De Leo G, Flugy A, Salerno A, Ayala G, Kouvatsi A, Villems R, Romano V	2002	Continental and subcontinental distributions of mtDNA control region types.	Int J Legal Med. 2002 Apr;116(2):99-108	http://www.ncbi.nlm.nih.gov/pubmed/12056528?ordinalpos=62&itool=EntrezSystem2.PEntrez.Pubmed.Pubmed_ResultsPanel.Pubmed_RVDocSum
Francalacci et al. 1996	Francalacci P, Bertranpetit J, Calafell F, Underhill PA.	1996	Sequence diversity of the control region of mitochondrial DNA in Tuscany and its implications for the peopling of Europe.	Am J Phys Anthropol. 1996 Aug;100(4):443-60.	http://www.ncbi.nlm.nih.gov/pubmed/8842320?itool=EntrezSystem2.PEntrez.Pubmed.Pubmed_ResultsPanel.Pubmed_RVDocSum&ordinalpos=4
Garcia et al. 2011	García O, Fregel R, Larruga JM, Alvarez V, Yurrebaso I, Cabrera VM, González AM.	2011	Using mitochondrial DNA to test the hypothesis of a European post-glacial human recolonization from the Franco-Cantabrian refuge.	Heredity. 2011 Jan;106(1):37-45. Epub 2010 Apr 21.	http://www.ncbi.nlm.nih.gov/pubmed/20407470
Gokcumen et al. 2008	Gokcumen O, Dulik MC, Pai AA, Zhadanov SI, Rubinstein S, Osipova LP, Andreenkov OV, Tabikhanova LE, Gubina MA, Labuda D, Schurr TG.	2008	Genetic Variation in the Enigmatic Altaian Kazakhs of South-Central Russia: Insights into Turkic Population History	Am J Phys Anthropol. 2008 Jul;136(3):278-93.	http://www.ncbi.nlm.nih.gov/pubmed/18322915
Gonzalez et al. 2003	González AM, Brehm A, Pérez JA, Maca-Meyer N, Flores C, Cabrera VM.	2003	Mitochondrial DNA affinities at the Atlantic fringe of Europe.	Am J Phys Anthropol. 2003 Apr;120(4):391-404.	http://www.ncbi.nlm.nih.gov/pubmed/12627534?itool=EntrezSystem2.PEntrez.Pubmed.Pubmed_ResultsPanel.Pubmed_RVDocSum&ordinalpos=13
Grzybowski et al. 2007	Grzybowski T, Malyarchuk BA, Derenko MV, Perkova MA, Bednarek J, Woźniak M.	2007	Complex interactions of the Eastern and Western Slavic populations with other European groups as revealed by mitochondrial DNA analysis.	Forensic Sci Int Genet. 2007 Jun;1(2):141-7. Epub 2007 Mar 7.	http://www.ncbi.nlm.nih.gov/pubmed/19083745
Guimaraes et al. 2009	Guimaraes S, Ghirotto S, Benazzo A, Milani L, Lari M, Pilli E, Pecchioli E,Mallegni F, Lippi B, Bertoldi F, Gelichi S, Casoli A, Belle EM, Caramelli D,Barbujani G.	2009	Genealogical discontinuities among Etruscan, Medieval, and contemporary Tuscans	Mol Biol Evol. 2009 Sep;26(9):2157-66. doi:10.1093/molbev/msp126. Epub 2009 Jul 1. PubMed PMID: 19570745.	http://www.ncbi.nlm.nih.gov/pubmed/19570745
Handt et al. 1994	Handt O, Richards M, Trommsdorff M, Kilger C, Simanainen J, Georgiev O, Bauer K, Stone A, Hedges R, Schaffner W	1994	Molecular genetic analyses of the Tyrolean Ice Man.	Science. 1994 Jun 17;264(5166):1775-8	http://www.ncbi.nlm.nih.gov/pubmed/8209259?ordinalpos=8&itool=EntrezSystem2.PEntrez.Pubmed.Pubmed_ResultsPanel.Pubmed_RVDocSum
Hedman et al. 2007	Hedman M, Brandstätter A, Pimenoff V, Sistonen P, Palo JU, Parson W, Sajantila A.	2007	Finnish mitochondrial DNA HVS-I and HVS-II population data.	Forensic Sci Int. 2007 Oct 25;172(2-3):171-8. Epub 2007 Mar 2.	http://www.ncbi.nlm.nih.gov/pubmed/17336475?itool=EntrezSystem2.PEntrez.Pubmed.Pubmed_ResultsPanel.Pubmed_RVDocSum&ordinalpos=5
Helgason et al. 2009	Helgason A, Lalueza-Fox C, Ghosh S, Sigurðardo´ ttir S, Sampietro ML, et al.	2009	Sequences From First Settlers Reveal Rapid Evolution in Icelandic mtDNA Pool	PLoS Genet 2009 Jan; 5(1): e1000343. doi:10.1371/journal.pgen.1000343	http://www.ncbi.nlm.nih.gov/pubmed/?term=Sequences+From+First+Settlers+Reveal+Rapid+Evolution+in+Icelandic+mtDNA+Pool
Helgason et al. 2001	Helgason A, Hickey E, Goodacre S, Bosnes V, Stefánsson K, Ward R, Sykes B	2001	mtDNA and the islands of the North Atlantic: estimating the proportions of Norse and Gaelic ancestry.	Am J Hum Genet. 2001 Mar;68(3):723-37. Epub 2001 Feb 1	http://www.ncbi.nlm.nih.gov/pubmed/11179019?ordinalpos=64&itool=EntrezSystem2.PEntrez.Pubmed.Pubmed_ResultsPanel.Pubmed_RVDocSum
Hofmann et al. 1997	Hofmann S, Jaksch M, Bezold R, Mertens S, Aholt S, Paprotta A, Gerbitz KD.	1997	Population genetics and disease susceptibility: characterization of central European haplogroups by mtDNA gene mutations, correlation with D loop variants and association with disease	Hum Mol Genet. 1997 Oct;6(11):1835-46.	http://www.ncbi.nlm.nih.gov/pubmed/9302261?itool=EntrezSystem2.PEntrez.Pubmed.Pubmed_ResultsPanel.Pubmed_RVDocSum&ordinalpos=8
Irwin et al. 2010	Irwin JA, Ikramov A, Saunier J, Bodner M, Amory S, Röck A, O'Callaghan J, Nuritdinov A, Atakhodjaev S, Mukhamedov R, Parson W, Parsons TJ.	2010	The mtDNA composition of Uzbekistan: a microcosm of Central Asian patterns.	Int J Legal Med. 2010 May;124(3):195-204. Epub 2010 Feb 6.	http://www.ncbi.nlm.nih.gov/pubmed/20140442
Irwin et al. 2006	Irwin J, Saunier J, Strouss K, Paintner C, Diegoli T, Sturk K, Kovatsi L, Brandstätter A, Cariolou MA, Parson W, Parsons TJ.	2006	Mitochondrial control region sequences from northern Greece and Greek Cypriots.	Int J Legal Med. 2008 Jan;122(1):87-9. Epub 2007 May 11.	http://www.ncbi.nlm.nih.gov/pubmed/17492459?itool=EntrezSystem2.PEntrez.Pubmed.Pubmed_ResultsPanel.Pubmed_RVDocSum&ordinalpos=2
Irwin et al. 2006	Irwin J, Egyed B, Saunier J, Szamosi G, O'Callaghan J, Padar Z, Parsons TJ.	2006	Hungarian mtDNA population databases from Budapest and the Baranya county Roma.	Int J Legal Med. 2007 Sep;121(5):377-83. Epub 2006 Dec 22.	http://www.ncbi.nlm.nih.gov/pubmed/17186294?itool=EntrezSystem2.PEntrez.Pubmed.Pubmed_ResultsPanel.Pubmed_RVDocSum&ordinalpos=2
Jeran et al. 2009	Jeran N, Havas Augustin D, Grahovac B, Kapović M, Metspalu E, Villems R, Rudan P.	2009	Mitochondrial DNA heritage of Cres Islanders--example of Croatian genetic outliers	Coll Antropol. 2009 Dec;33(4):1323-8.	http://www.ncbi.nlm.nih.gov/pubmed/20102088
Juras et al. 2014	Juras A, Dabert M, Kushniarevich A, Malmström H, Raghavan M, et al.	2014	Ancient DNA Reveals Matrilineal Continuity in Present-Day Poland over the Last Two Millennia.	PLoS ONE 2014 Oct; 9(10): e110839	http://www.ncbi.nlm.nih.gov/pubmed/?term=Ancient+DNA%20Reveals%20Matrilineal%20Continuity%20in%20Present-Day%20Poland%20over%20the%20Last%20Two%20Millennia
Karachanak et al. 2011	Karachanak S, Carossa V, Nesheva D, Olivieri A, Pala M, Hooshiar Kashani B, Grugni V, Battaglia V, Achilli A, Yordanov Y, Galabov AS, Semino O, Toncheva D, Torroni A.	2011	Bulgarians vs the other European populations: a mitochondrial DNA perspective.	Int J Legal Med. 2011 Jun 15. [Epub ahead of print]	http://www.ncbi.nlm.nih.gov/pubmed/21674295
Kasperaviciūte et al. 2004	Kasperaviciūte D, Kucinskas V, Stoneking M.	2004	Y chromosome and mitochondrial DNA variation in Lithuanians.	Ann Hum Genet. 2004 Sep;68(Pt 5):438-52.	http://www.ncbi.nlm.nih.gov/pubmed/15469421?itool=EntrezSystem2.PEntrez.Pubmed.Pubmed_ResultsPanel.Pubmed_RVDocSum&ordinalpos=10
Keyser-Tracqui et al. 2003	Keyser-Tracqui Ch, Crubézy E, Ludes B	2003	Nuclear and Mitochondrial DNA Analysis of a 2,000-Year-Old Necropolis in the Egyin Gol Valley of Mongolia	Am. J. Hum. Genet. 2003 Jul.; 73:247–260	http://www.ncbi.nlm.nih.gov/pubmed/?term=Nuclear+and+Mitochondrial+DNA+Analysis+of+a+2%2C000-Year-Old+Necropolis+in+the+Egyin+Gol+Valley+of+Mongolia
Kittles et al. 1999	Kittles RA, Bergen AW, Urbanek M, Virkkunen M, Linnoila M, Goldman D, Long JC.	1999	Autosomal, mitochondrial, and Y chromosome DNA variation in Finland: evidence for a male-specific bottleneck	Am J Phys Anthropol. 1999 Apr;108(4):381-99.	http://www.ncbi.nlm.nih.gov/pubmed/10229384?itool=EntrezSystem2.PEntrez.Pubmed.Pubmed_ResultsPanel.Pubmed_RVDocSum&ordinalpos=1
Kivisild et al. 2002	Kivisild T, Tolk HV, Parik J, Wang Y, Papiha SS, Bandelt HJ, Villems R	2002	The emerging limbs and twigs of the East Asian mtDNA tree.	Mol Biol Evol. 2002 Oct;19(10):1737-51	http://www.ncbi.nlm.nih.gov/pubmed/12270900?ordinalpos=1&itool=EntrezSystem2.PEntrez.Pubmed.Pubmed_ResultsPanel.Pubmed_RVDocSum
Kivisild et al. 1999	Kivisild T, Bamshad MJ, Kaldma K, Metspalu M, Metspalu E, Reidla M, Laos S, Parik J, Watkins WS, Dixon ME, Papiha SS, Mastana SS, Mir MR, Ferak V, Villems R	1999	Deep common ancestry of indian and western-Eurasian mitochondrial DNA lineages.	Curr Biol. 1999 Nov 18;9(22):1331-4	http://www.ncbi.nlm.nih.gov/pubmed/10574762?ordinalpos=57&itool=EntrezSystem2.PEntrez.Pubmed.Pubmed_ResultsPanel.Pubmed_RVDocSum
Kouvatsi et al. 2001	Kouvatsi A, Karaiskou N, Apostolidis A, Kirmizidis G.	2001	Mitochondrial DNA sequence variation in Greeks.	Hum Biol. 2001 Dec;73(6):855-69.	http://www.ncbi.nlm.nih.gov/pubmed/11804201?itool=EntrezSystem2.PEntrez.Pubmed.Pubmed_ResultsPanel.Pubmed_RVDocSum&ordinalpos=1
Krzewińska et al. 2015	Krzewińska M, Bjørnstad G, Skoglund P, Olason PI, Bill J, Götherström A, Hagelberg E	2015	Mitochondrial DNA variation in the Viking age population of Norway	Phil. Trans. R. Soc. B 2015 Jan 19; 370: 20130384. Epub 2014 Dec 8	http://www.ncbi.nlm.nih.gov/pubmed/25487335
Kushniarevich et al. 2013	Kushniarevich A, Sivitskaya L, Danilenko N, Novogrodskii T, Tsybovsky I, Kiseleva A, Kotova S, Chaubey G, Metspalu E, Sahakyan H, Bahmanimehr A, Reidla M, Rootsi S, Parik J, Reisberg T, Achilli A, Hooshiar Kashani B, Gandini F, Olivieri A, Behar DM, Torroni A, Davydenko O, Villems R	2013	Uniparental Genetic Heritage of Belarusians: Encounter of Rare Middle Eastern Matrilineages with a Central European Mitochondrial DNA Pool	PLoS ONE 2013 Jun; 8(6): e66499. doi:10.1371/journal.pone.0066499	http://www.ncbi.nlm.nih.gov/pubmed/23785503
Lahermo et al. 1996	Lahermo P, Sajantila A, Sistonen P, Lukka M, Aula P, Peltonen L, Savontaus ML.	1996	The genetic relationship between the Finns and the Finnish Saami (Lapps): analysis of nuclear DNA and mtDNA.	Am J Hum Genet. 1996 Jun;58(6):1309-22.	http://www.ncbi.nlm.nih.gov/pubmed/8651309?itool=EntrezSystem2.PEntrez.Pubmed.Pubmed_ResultsPanel.Pubmed_RVDocSum&ordinalpos=1
Lappalainen et al. 2008	Lappalainen T, Laitinen V, Salmela E, Andersen P, Huoponen K, Savontaus ML, Lahermo P.	2008	Migration Waves to the Baltic Sea Region.	Ann Hum Genet. 2008 May;72(Pt 3):337-48. Epub 2008 Feb 19.	http://www.ncbi.nlm.nih.gov/pubmed/18294359?itool=EntrezSystem2.PEntrez.Pubmed.Pubmed_ResultsPanel.Pubmed_RVDocSum&ordinalpos=1
Larruga et al. 2001	Larruga JM, Díez F, Pinto FM, Flores C, González AM.	2001	Mitochondrial DNA characterisation of European isolates: the Maragatos from Spain.	Eur J Hum Genet. 2001 Sep;9(9):708-16.	http://www.ncbi.nlm.nih.gov/pubmed/11571561?itool=EntrezSystem2.PEntrez.Pubmed.Pubmed_ResultsPanel.Pubmed_RVDocSum&ordinalpos=3
Lehocký et al. 2008	Lehocký I, Baldovic M, Kádasi L, Metspalu E.	2008	A database of mitochondrial DNA hypervariable regions I and II sequences of individuals from Slovakia.	Forensic Sci Int Genet. 2008 Sep;2(4):e53-9. Epub 2008 Feb 14.	http://www.ncbi.nlm.nih.gov/pubmed/19083829
Lutz et al. 1998	Lutz S, Weisser HJ, Heizmann J, Pollak S	1998	Location and frequency of polymorphic positions in the mtDNA control region of individuals from Germany.	Int J Legal Med. 1998;111(2):67-77	http://www.ncbi.nlm.nih.gov/pubmed/9541853?ordinalpos=4&itool=EntrezSystem2.PEntrez.Pubmed.Pubmed_ResultsPanel.Pubmed_RVDocSum
Maca-Meyer et al. 2003	Maca-Meyer N, Sánchez-Velasco P, Flores C, Larruga JM, González AM, Oterino A, Leyva-Cobián F.	2003	Y chromosome and mitochondrial DNA characterization of Pasiegos, a human isolate from Cantabria (Spain).	Ann Hum Genet. 2003 Jul;67(Pt 4):329-39.	http://www.ncbi.nlm.nih.gov/pubmed/12914567?itool=EntrezSystem2.PEntrez.Pubmed.Pubmed_ResultsPanel.Pubmed_RVDocSum&ordinalpos=3
Malyarchuk et al. 2008	Malyarchuk BA, Perkova MA, Derenko MV, Vanecek T, Lazur J, Gomolcak P.	2008	Mitochondrial DNA Variability in Slovaks, with Application to the Roma Origin	Ann Hum Genet. 2008 Mar;72(Pt 2):228-40. Epub 2008 Jan 20.	http://www.ncbi.nlm.nih.gov/pubmed/18205894?itool=EntrezSystem2.PEntrez.Pubmed.Pubmed_ResultsPanel.Pubmed_RVDocSum&ordinalpos=11
Malyarchuk et al. 2006	Malyarchuk BA, Vanecek T, Perkova MA, Derenko MV, Sip M.	2006	Mitochondrial DNA variability in the Czech population, with application to the ethnic history of Slavs.	Hum Biol. 2006 Dec;78(6):681-96.	http://www.ncbi.nlm.nih.gov/pubmed/17564247?itool=EntrezSystem2.PEntrez.Pubmed.Pubmed_ResultsPanel.Pubmed_RVDocSum&ordinalpos=1
Malyarchuk et al. 2004	Malyarchuk B, Derenko M, Grzybowski T, Lunkina A, Czarny J, Rychkov S, Morozova I, Denisova G, Miścicka-Sliwka D.	2004	Differentiation of mitochondrial DNA and Y chromosomes in Russian populations.	Hum Biol. 2004 Dec;76(6):877-900.	http://www.ncbi.nlm.nih.gov/pubmed/15974299?itool=EntrezSystem2.PEntrez.Pubmed.Pubmed_ResultsPanel.Pubmed_RVDocSum&ordinalpos=4
Malyarchuk et al. 2003	Malyarchuk BA, Grzybowski T, Derenko MV, Czarny J, Drobnic K, Miścicka-Sliwka D.	2003	Mitochondrial DNA variability in Bosnians and Slovenians	Ann Hum Genet. 2003 Sep;67(Pt 5):412-25.	http://www.ncbi.nlm.nih.gov/pubmed/12940915?itool=EntrezSystem2.PEntrez.Pubmed.Pubmed_ResultsPanel.Pubmed_RVDocSum&ordinalpos=6
Malyarchuk et al. 2002	Malyarchuk BA, Grzybowski T, Derenko MV, Czarny J, Woźniak M, Miścicka-Sliwka D	2002	Mitochondrial DNA variability in Poles and Russians.	Ann Hum Genet. 2002 Jul;66(Pt 4):261-83	http://www.ncbi.nlm.nih.gov/pubmed/12418968?ordinalpos=20&itool=EntrezSystem2.PEntrez.Pubmed.Pubmed_ResultsPanel.Pubmed_RVDocSum
Malyarchuk and Derenko 2001	Malyarchuk BA, Derenko MV.	2001	Mitochondrial DNA variability in Russians and Ukrainians: implication to the origin of the Eastern Slavs.	Ann Hum Genet. 2001 Jan;65(Pt 1):63-78.	http://www.ncbi.nlm.nih.gov/pubmed/11415523?itool=EntrezSystem2.PEntrez.Pubmed.Pubmed_ResultsPanel.Pubmed_RVDocSum&ordinalpos=27
Martinez et al. 2008	Martinez L, Mirabal S, Luis JR, Herrera RJ.	2008	Middle Eastern and European mtDNA lineages characterize populations from eastern Crete.	Am J Phys Anthropol. 2008 Oct;137(2):213-23.	http://www.ncbi.nlm.nih.gov/pubmed/18500747
Meinilä et al. 2001	Meinilä M, Finnilä S, Majamaa K	2001	Evidence for mtDNA admixture between the Finns and the Saami.	Hum Hered. 2001;52(3):160-70	http://www.ncbi.nlm.nih.gov/pubmed/11588400?ordinalpos=3&itool=EntrezSystem2.PEntrez.Pubmed.Pubmed_ResultsPanel.Pubmed_RVDocSum
Melchior et la. 2010	Melchior L, Lynnerup N, Siegismund HR, Kivisild T, Dissing J.	2010	Genetic diversity among ancient Nordic populations.	PLoS One. 2010 Jul 30;5(7):e11898.	http://www.ncbi.nlm.nih.gov/pubmed/20689597
Mergen et al. 2005	Mergen H, Oner R, Oner C.	2005	Mitochondrial DNA sequence variation in the Anatolian Peninsula (Turkey).	J Genet. 2004 Apr;83(1):39-47.	http://www.ncbi.nlm.nih.gov/pubmed/15240908?itool=EntrezSystem2.PEntrez.Pubmed.Pubmed_ResultsPanel.Pubmed_RVDocSum&ordinalpos=8
Messina et al. 2010	Messina F, Scorrano G, Labarga CM, Rolfo MF, Rickards O.	2010	Mitochondrial DNA variation in an isolated area of Central Italy.	Ann Hum Biol. 2010 Jun;37(3):385-402.	http://www.ncbi.nlm.nih.gov/pubmed/?term=Mitochondrial+DNA+variation+in+an+isolated+area+of+Central+Italy.
Metspalu et al. 2004	Metspalu M, Kivisild T, Metspalu E, Parik J, Hudjashov G, Kaldma K, Serk P, Karmin M, Behar DM, Gilbert MT, Endicott P, Mastana S, Papiha SS, Skorecki K, Torroni A, Villems R	2004	Most of the extant mtDNA boundaries in south and southwest Asia were likely shaped during the initial settlement of Eurasia by anatomically modern humans.	BMC Genet. 2004 Aug 31;5:26	http://www.ncbi.nlm.nih.gov/pubmed/15339343?ordinalpos=5&itool=EntrezSystem2.PEntrez.Pubmed.Pubmed_ResultsPanel.Pubmed_RVDocSum
Mielnik-Sikorska et al. 2013	Mielnik-Sikorska M, Daca P, Malyarchuk B, Derenko M, Skonieczna K, et al.	2013	The History of Slavs Inferred from Complete Mitochondrial Genome Sequences.	PLoS ONE 2013 Jan;,8(1): e54360. doi:10.1371/journal.pone.0054360	http://www.ncbi.nlm.nih.gov/pubmed/?term=The+History+of+Slavs+Inferred+from+Complete+Mitochondrial+Genome+Sequences.
Mogentale-Profizi et al. 2001	Mogentale-Profizi N, Chollet L, Stévanovitch A, Dubut V, Poggi C, Pradié MP, Spadoni JL, Gilles A, Béraud-Colomb E.	2001	Mitochondrial DNA sequence diversity in two groups of Italian Veneto speakers from Veneto	Ann Hum Genet. 2001 Mar;65(Pt 2):153-66.	http://www.ncbi.nlm.nih.gov/pubmed/11427175?itool=EntrezSystem2.PEntrez.Pubmed.Pubmed_ResultsPanel.Pubmed_RVDocSum&ordinalpos=2
Nasidze et al. 20008	Nasidze I, Quinque D, Rahmani M, Alemohamad SA, Stoneking M.	2008	Close genetic relationship between Semitic-speaking and Indo-European-speaking groups in Iran.	Ann Hum Genet. 2008 Mar;72(Pt 2):241-52. Epub 2008 Jan 20.	http://www.ncbi.nlm.nih.gov/pubmed/18205892?itool=EntrezSystem2.PEntrez.Pubmed.Pubmed_ResultsPanel.Pubmed_RVDocSum&ordinalpos=9
Opdal et al. 1998	Opdal SH, Rognum TO, Vege A, Stave AK, Dupuy BM, Egeland T.	1998	Increased number of substitutions in the D-loop of mitochondrial DNA in the sudden infant death syndrome.	Acta Paediatr. 1998 Oct;87(10):1039-44.	http://www.ncbi.nlm.nih.gov/pubmed/9825969?itool=EntrezSystem2.PEntrez.Pubmed.Pubmed_ResultsPanel.Pubmed_RVDocSum&ordinalpos=29
Orekhov et al. 1999	Orekhov V, Poltoraus A, Zhivotovsky LA, Spitsyn V, Ivanov P, Yankovsky N.	1999	Mitochondrial DNA sequence diversity in Russians.	FEBS Lett. 1999 Feb 19;445(1):197-201.	http://www.ncbi.nlm.nih.gov/pubmed/10069400?itool=EntrezSystem2.PEntrez.Pubmed.Pubmed_ResultsPanel.Pubmed_RVDocSum&ordinalpos=5
Ottoni et al. 2009	Ottoni C, Martinez-Labarga C, Vitelli L, Scano G, Fabrini E, Contini I, Biondi G, Rickards O.	2009	Human mitochondrial DNA variation in Southern Italy.	Ann Hum Biol. 2009 Nov-Dec;36(6):785-811.	http://www.ncbi.nlm.nih.gov/pubmed/19852679
Parson et al. 1998	Parson W, Parsons TJ, Scheithauer R, Holland MM	1998	Population data for 101 Austrian Caucasian mitochondrial DNA d-loop sequences: application of mtDNA sequence analysis to a forensic case.	Int J Legal Med. 1998;111(3):124-32	http://www.ncbi.nlm.nih.gov/pubmed/9587794?ordinalpos=48&itool=EntrezSystem2.PEntrez.Pubmed.Pubmed_ResultsPanel.Pubmed_RVDocSum
Passarino et al. 2002	Passarino G, Cavalleri GL, Lin AA, Cavalli-Sforza LL, Børresen-Dale AL, Underhill PA	2002	Different genetic components in the Norwegian population revealed by the analysis of mtDNA and Y chromosome polymorphisms.	Eur J Hum Genet. 2002 Sep;10(9):521-9	http://www.ncbi.nlm.nih.gov/pubmed/12173029?ordinalpos=32&itool=EntrezSystem2.PEntrez.Pubmed.Pubmed_ResultsPanel.Pubmed_RVDocSum
Pereira et al. 2010	Pereira V, Gomes V, Amorim A, Gusmão L, João Prata M.	2010	Genetic characterization of uniparental lineages in populations from Southwest Iberia with past malaria endemicity.	Am J Hum Biol. 2010 Sep-Oct;22(5):588-95.	http://www.ncbi.nlm.nih.gov/pubmed/20737604
Pereira et al. 2004	Pereira L, Cunha C, Amorim A.	2004	Predicting sampling saturation of mtDNA haplotypes: an application to an enlarged Portuguese database.	Int J Legal Med. 2004 Jun;118(3):132-6. Epub 2004 Feb 11.	http://www.ncbi.nlm.nih.gov/pubmed/14872253?itool=EntrezSystem2.PEntrez.Pubmed.Pubmed_ResultsPanel.Pubmed_RVDocSum&ordinalpos=3
Pfeiffer et al. 2001	Pfeiffer H, Forster P, Ortmann C, Brinkmann B	2001	The results of an mtDNA study of 1,200 inhabitants of a German village in comparison to other Caucasian databases and its relevance for forensic casework.	Int J Legal Med. 2001;114(3):169-72	http://www.ncbi.nlm.nih.gov/pubmed/11296889?ordinalpos=54&itool=EntrezSystem2.PEntrez.Pubmed.Pubmed_ResultsPanel.Pubmed_RVDocSum
Pfeiffer et al. 1999	Pfeiffer H, Brinkmann B, Hühne J, Rolf B, Morris AA, Steighner R, Holland MM, Forster P	1999	Expanding the forensic German mitochondrial DNA control region database: genetic diversity as a function of sample size and microgeography.	Int J Legal Med. 1999;112(5):291-8	http://www.ncbi.nlm.nih.gov/pubmed/10460419?ordinalpos=59&itool=EntrezSystem2.PEntrez.Pubmed.Pubmed_ResultsPanel.Pubmed_RVDocSum
Pichler et al. 2006	Pichler I, Mueller JC, Stefanov SA, De Grandi A, Volpato CB, Pinggera GK, Mayr A, Ogriseg M, Ploner F, Meitinger T, Pramstaller PP.	2006	Genetic structure in contemporary south Tyrolean isolated populations revealed by analysis of Y-chromosome, mtDNA, and Alu polymorphisms.	Hum Biol. 2006 Aug;78(4):441-64.	http://www.ncbi.nlm.nih.gov/pubmed/17278620
Picornell et al. 2005	Picornell A, Gómez-Barbeito L, Tomàs C, Castro JA, Ramon MM.	2005	Mitochondrial DNA HVRI variation in Balearic populations.	Am J Phys Anthropol. 2005 Sep;128(1):119-30.	http://www.ncbi.nlm.nih.gov/pubmed/15761883?itool=EntrezSystem2.PEntrez.Pubmed.Pubmed_ResultsPanel.Pubmed_RVDocSum&ordinalpos=3
Pinto et al. 1996	Pinto F, González AM, Hernández M, Larruga JM, Cabrera VM.	1996	Genetic relationship between the Canary Islanders and their African and Spanish ancestors inferred from mitochondrial DNA sequences.	Ann Hum Genet. 1996 Jul;60(Pt 4):321-30.	http://www.ncbi.nlm.nih.gov/pubmed/8865992?itool=EntrezSystem2.PEntrez.Pubmed.Pubmed_ResultsPanel.Pubmed_RVDocSum&ordinalpos=6
Plaza et al. 2003	Plaza S, Calafell F, Helal A, Bouzerna N, Lefranc G, Bertranpetit J, Comas D.	2003	Joining the pillars of Hercules: mtDNA sequences show multidirectional gene flow in the western Mediterranean.	Ann Hum Genet. 2003 Jul;67(Pt 4):312-28.	http://www.ncbi.nlm.nih.gov/pubmed/12914566?itool=EntrezSystem2.PEntrez.Pubmed.Pubmed_ResultsPanel.Pubmed_RVDocSum&ordinalpos=3
Pliss et al. 2006	Pliss L, Tambets K, Loogväli EL, Pronina N, Lazdins M, Krumina A, Baumanis V, Villems R.	2006	Mitochondrial DNA portrait of Latvians: toward the understanding of the genetic structure of Baltic-Speaking populations.	Ann Hum Genet. 2006 Jul;70(Pt 4):439-58.	http://www.ncbi.nlm.nih.gov/pubmed/16759178?itool=EntrezSystem2.PEntrez.Pubmed.Pubmed_ResultsPanel.Pubmed_RVDocSum&ordinalpos=3
Poetsch et al. 2004	Poetsch M, Wittig H, Krause D, Lignitz E.	2004	Corrigendum to ‘‘Mitochondrial diversity of a northeast German population sample’’	Forensic Sci Int. 2004 Oct 4;145(1):73-7	http://www.ncbi.nlm.nih.gov/pubmed/14609647
Prieto et al. 2011	Prieto L, Zimmermann B, Goios A, Rodriguez-Monge A, Paneto GG, Alves C, Alonso A, Fridman C, Cardoso S, Lima G, Anjos MJ, Whittle MR, Montesino M, Cicarelli RM, Rocha AM, Albarrán C, de Pancorbo MM, Pinheiro MF, Carvalho M, Sumita DR, Parson W.	2011	The GHEP-EMPOP collaboration on mtDNA population data--A new resource for forensic casework.	Forensic Sci Int Genet. 2011 Mar;5(2):146-51. Epub 2010 Nov 13.	http://www.ncbi.nlm.nih.gov/pubmed/21075696
Pshenichnov et al. 2013	Pshenichnov A, Balanovsky O, Utevska O, Metspalu E, Zaporozhchenko V, Agdzhoyan A, Churnosov M, Atramentova L, Balanovska E	2013	Genetic affinities of Ukrainians from the maternal perspective.	Am J Phys Anthropol. 2013 Dec;152(4):543-50. doi: 10.1002/ajpa.22371. Epub 2013 Sep 30.	http://www.ncbi.nlm.nih.gov/pubmed/?term=Genetic+affinities+of+Ukrainians+from+the+maternal+perspective.
Quintana-Murci et al. 2004	Quintana-Murci L, Chaix R, Wells RS, Behar DM, Sayar H, Scozzari R, Rengo C, Al-Zahery N, Semino O, Santachiara-Benerecetti AS, Coppa A, Ayub Q, Mohyuddin A, Tyler-Smith C, Qasim Mehdi S, Torroni A, McElreavey K	2004	Where west meets east: the complex mtDNA landscape of the southwest and Central Asian corridor.	Am J Hum Genet. 2004 May;74(5):827-45. Epub 2004 Apr 7	http://www.ncbi.nlm.nih.gov/pubmed/15077202?ordinalpos=34&itool=EntrezSystem2.PEntrez.Pubmed.Pubmed_ResultsPanel.Pubmed_RVDocSum
Rakha et al. 2011	Rakha A, Shin KJ, Yoon JA, Kim NY, Siddique MH, Yang IS, Yang WI, Lee HY.	2011	Forensic and genetic characterization of mtDNA from Pathans of Pakistan.	Int J Legal Med. 2011 Nov;125(6):841-8. Epub 2010 Dec 24.	http://www.ncbi.nlm.nih.gov/pubmed/21184092
Rando et al. 1999	Rando JC, Cabrera VM, Larruga JM, Hernández M, González AM, Pinto F, Bandelt HJ	1999	Phylogeographic patterns of mtDNA reflecting the colonization of the Canary Islands.	Ann Hum Genet. 1999 Sep;63(Pt 5):413-28	http://www.ncbi.nlm.nih.gov/pubmed/10735583?ordinalpos=2&itool=EntrezSystem2.PEntrez.Pubmed.Pubmed_ResultsPanel.Pubmed_RVDocSum
Richard et al. 2007	Richard C, Pennarun E, Kivisild T, Tambets K, Tolk HV, Metspalu E, Reidla M, Chevalier S, Giraudet S, Lauc LB, Pericić M, Rudan P, Claustres M, Journel H, Dorval I, Müller C, Villems R, Chaventré A, Moisan JP	2007	An mtDNA perspective of French genetic variation.	Ann Hum Biol. 2007 Jan-Feb;34(1):68-79	http://www.ncbi.nlm.nih.gov/pubmed/17536756?ordinalpos=11&itool=EntrezSystem2.PEntrez.Pubmed.Pubmed_ResultsPanel.Pubmed_RVDocSum
Richards et al. 2000	Richards M, Macaulay V, Hickey E, Vega E, Sykes B, Guida V, Rengo C, Sellitto D, Cruciani F, Kivisild T, Villems R, Thomas M, Rychkov S, Rychkov O, Rychkov Y, Gölge M, Dimitrov D, Hill E, Bradley D, Romano V, Calì F, Vona G, Demaine A, Papiha S, Triantaphyllidis C, Stefanescu G, Hatina J, Belledi M, Di Rienzo A, Novelletto A, Oppenheim A, Nørby S, Al-Zaheri N, Santachiara-Benerecetti S, Scozari R…	2000	Tracing European founder lineages in the Near Eastern mtDNA pool.	Am J Hum Genet. 2000 Nov;67(5):1251-76. Epub 2000 Oct 16	http://www.ncbi.nlm.nih.gov/pubmed/11032788?ordinalpos=14&itool=EntrezSystem2.PEntrez.Pubmed.Pubmed_ResultsPanel.Pubmed_RVDocSum
Richards et al. 1996	Richards M, Côrte-Real H, Forster P, Macaulay V, Wilkinson-Herbots H, Demaine A, Papiha S, Hedges R, Bandelt HJ, Sykes B	1996	Paleolithic and neolithic lineages in the European mitochondrial gene pool.	Am J Hum Genet. 1996 Jul;59(1):185-203	http://www.ncbi.nlm.nih.gov/pubmed/8659525?ordinalpos=13&itool=EntrezSystem2.PEntrez.Pubmed.Pubmed_ResultsPanel.Pubmed_RVDocSum
Rousselet and Mangin 1998	Rousselet F, Mangin P.	1998	Mitochondrial DNA polymorphisms: a study of 50 French Caucasian individuals and application to forensic casework.	Int J Legal Med. 1998;111(6):292-8.	http://www.ncbi.nlm.nih.gov/pubmed/9826087?itool=EntrezSystem2.PEntrez.Pubmed.Pubmed_ResultsPanel.Pubmed_RVDocSum&ordinalpos=1
Rubicz et al. 2010	Rubicz R, Melton PE, Spitsyn V, Sun G, Deka R, Crawford MH.	2010	Genetic structure of native circumpolar populations based on autosomal, mitochondrial, and Y chromosome DNA markers.	Am J Phys Anthropol. 2010 Sep;143(1):62-74.	http://www.ncbi.nlm.nih.gov/pubmed/20333712
Rubicz 2007	Rubicz R	2007	Evolutionary consequences of recently founded Aleut communities in the Commander and Pribilof Islands	Dissertation, University of Kansas, 2007 Sep; 178 pp.	http://hdl.handle.net/1808/4055
Sajantila et al. 1996	Sajantila A, Salem AH, Savolainen P, Bauer K, Gierig C, Pääbo S	1996	Paternal and maternal DNA lineages reveal a bottleneck in the founding of the Finnish population.	Proc Natl Acad Sci U S A. 1996 Oct 15;93(21):12035-9	http://www.ncbi.nlm.nih.gov/pubmed/8876258?ordinalpos=28&itool=EntrezSystem2.PEntrez.Pubmed.Pubmed_ResultsPanel.Pubmed_RVDocSum
Sajantila et al. 1995	Sajantila A, Lahermo P, Anttinen T, Lukka M, Sistonen P, Savontaus ML, Aula P, Beckman L, Tranebjaerg L, Gedde-Dahl T, Issel-Tarver L, DiRienzo A, Pääbo S	1995	Genes and languages in Europe: an analysis of mitochondrial lineages.	Genome Res. 1995 Aug;5(1):42-52	http://www.ncbi.nlm.nih.gov/pubmed/8717054?ordinalpos=3&itool=EntrezSystem2.PEntrez.Pubmed.Pubmed_ResultsPanel.Pubmed_RVDocSum
Salas et al. 1998	Salas A, Comas D, Lareu MV, Bertranpetit J, Carracedo A.	1998	mtDNA analysis of the Galician population: a genetic edge of European variation.	Eur J Hum Genet. 1998 Jul-Aug;6(4):365-75.	http://www.ncbi.nlm.nih.gov/pubmed/9781045?itool=EntrezSystem2.PEntrez.Pubmed.Pubmed_ResultsPanel.Pubmed_RVDocSum&ordinalpos=2
Santos et al. 2010	Santos C, Fregel R, Cabrera VM, González AM, Larruga JM, Lima M.	2010	Mitochondrial DNA patterns in the Macaronesia islands: Variation within and among archipelagos.	Am J Phys Anthropol. 2010 Apr;141(4):610-9.	http://www.ncbi.nlm.nih.gov/pubmed/19927277
Santos et al. 2003	Santos C, Lima M, Montiel R, Angles N, Pires L, Abade A, Aluja MP.	2003	Genetic structure and origin of peopling in the Azores islands (Portugal): the view from mtDNA.	Ann Hum Genet. 2003 Sep;67(Pt 5):433-56.	http://www.ncbi.nlm.nih.gov/pubmed/12940917?itool=EntrezSystem2.PEntrez.Pubmed.Pubmed_ResultsPanel.Pubmed_RVDocSum&ordinalpos=8
Šarac et al. 2014	Sarac J, Sarić T, Auguštin DH, Jeran N, Kovačević L, Cvjetan S, Lewis AP, Metspalu E, Reidla M, Novokmet N, Vidovič M, Nevajda B, Glasnović A, Marjanović D, Missoni S, Villems R, Rudan P	2014	Maternal genetic heritage of Southeastern Europe reveals a new Croatian isolate and a novel, local sub-branching in the x2 haplogroup.	Ann Hum Genet. 2014 May;78(3):178-94. doi: 10.1111/ahg.12056. Epub 2014 Mar 13.	http://www.ncbi.nlm.nih.gov/pubmed/?term=Maternal+genetic+heritage+of+Southeastern+Europe+reveals+a+new+Croatian+isolate+and+a+novel%2C+local+sub-branching+in+the+x2+haplogroup.
Schönberg et al. 2011	Schönberg A, Theunert C, Li M, Stoneking M, Nasidze I.	2011	High-throughput sequencing of complete human mtDNA genomes from the Caucasus and West Asia: high diversity and demographic inferences.	Eur J Hum Genet. 2011 Sep;19(9):988-94. doi: 10.1038/ejhg.2011.62. Epub 2011 Apr 13.	http://www.ncbi.nlm.nih.gov/pubmed/21487439
Stencio et al. 1996	Stenico M, Nigro L, Bertorelle G, Calafell F, Capitanio M, Corrain C, Barbujani G	1996	High mitochondrial sequence diversity in linguistic isolates of the Alps.	Am J Hum Genet. 1996 Dec;59(6):1363-75	http://www.ncbi.nlm.nih.gov/pubmed/8940282?ordinalpos=114&itool=EntrezSystem2.PEntrez.Pubmed.Pubmed_ResultsPanel.Pubmed_RVDocSum
Tagliabracci et al. 2001	Tagliabracci A, Turchi C, Buscemi L, Sassaroli C.	2001	Polymorphism of the mitochondrial DNA control region in Italians.	Int J Legal Med. 2001;114(4-5):224-8.	http://www.ncbi.nlm.nih.gov/pubmed/11355399?itool=EntrezSystem2.PEntrez.Pubmed.Pubmed_ResultsPanel.Pubmed_RVDocSum&ordinalpos=27
Tetzlaff et al. 2007	Tetzlaff S, Brandstätter A, Wegener R, Parson W, Weirich V.	2007	Mitochondrial DNA population data of HVS-I and HVS-II sequences from a northeast German sample.	Forensic Sci Int. 2007 Oct 25;172(2-3):218-24. Epub 2007 Feb 28.	http://www.ncbi.nlm.nih.gov/pubmed/17331686?itool=EntrezSystem2.PEntrez.Pubmed.Pubmed_ResultsPanel.Pubmed_RVDocSum&ordinalpos=1
Thomas et al. 2008	Thomas MG, Barnes I, Weale ME, Jones AL, Forster P, Bradman N, Pramstaller PP.	2008	New genetic evidence supports isolation and drift in the Ladin communities of the South Tyrolean Alps but not an ancient origin in the Middle East	Eur J Hum Genet. 2008 Jan;16(1):124-34. Epub 2007 Aug 22.	http://www.ncbi.nlm.nih.gov/pubmed/17712356?itool=EntrezSystem2.PEntrez.Pubmed.Pubmed_ResultsPanel.Pubmed_RVDocSum&ordinalpos=18
Tillmar et al. 2010	Tillmar AO, Coble MD, Wallerström T, Holmlund G.	2010	Homogeneity in mitochondrial DNA control region sequences in Swedish subpopulations.	Int J Legal Med. 2010 Mar;124(2):91-8. Epub 2009 Jul 10.	http://www.ncbi.nlm.nih.gov/pubmed/19590886
Tolk et al. 2001	Tolk HV, Barac L, Pericic M, Klaric IM, Janicijevic B, Campbell H, Rudan I, Kivisild T, Villems R, Rudan P.	2001	The evidence of mtDNA haplogroup F in a European population and its ethnohistoric implications.	Eur J Hum Genet. 2001 Sep;9(9):717-23.	http://www.ncbi.nlm.nih.gov/pubmed/11571562
Tömöry et al. 2007	Tömöry G, Csányi B, Bogácsi-Szabó E, Kalmár T, Czibula A, Csosz A, Priskin K, Mende B, Langó P, Downes CS, Raskó I	2007	Comparison of maternal lineage and biogeographic analyses of ancient and modern Hungarian populations.	Am J Phys Anthropol. 2007 Nov;134(3):354-68	http://www.ncbi.nlm.nih.gov/pubmed/17632797?ordinalpos=2&itool=EntrezSystem2.PEntrez.Pubmed.Pubmed_ResultsPanel.Pubmed_DefaultReportPanel.Pubmed_RVDocSum
Turchi et al. 2008	Turchi C, Buscemi L, Previderè C, Grignani P, Brandstätter A, Achilli A, Parson W, Tagliabracci A; Ge.F.I. Group.	2008	Italian mitochondrial DNA database: results of a collaborative exercise and proficiency testing	Int J Legal Med. 2008 May;122(3):199-204. Epub 2007 Oct 20.	http://www.ncbi.nlm.nih.gov/pubmed/17952451?itool=EntrezSystem2.PEntrez.Pubmed.Pubmed_ResultsPanel.Pubmed_RVDocSum&ordinalpos=24
Vai et al. 2015	Vai S. Ghirotto S, Pilli E, Tassi F, Lari M, Rizzi E, et al.	2015	Genealogical Relationships between Early Medieval and Modern Inhabitants of Piedmont.	PLoS ONE 2015 Jan;10(1): journal.pone.0116801e0116801. doi:10.1371/	http://www.ncbi.nlm.nih.gov/pubmed/25635682
Vanecek et al. 2004	Vanecek T, Vorel F, Sip M.	2004	Mitochondrial DNA D-loop hypervariable regions: Czech population data	Int J Legal Med. 2004 Feb;118(1):14-8. Epub 2003 Oct 31.	http://www.ncbi.nlm.nih.gov/pubmed/14593483?itool=EntrezSystem2.PEntrez.Pubmed.Pubmed_ResultsPanel.Pubmed_RVDocSum&ordinalpos=8
Varesi et al. 2000	Varesi L, Memmí M, Cristofari MC, Mameli GE, Calò CM, Vona G.	2000	Mitochondrial control region sequence variation in Corsican population (France).	Am J Hum Biol. 2000 May;12(3):339-351.	http://www.ncbi.nlm.nih.gov/pubmed/11534024?itool=EntrezSystem2.PEntrez.Pubmed.Pubmed_ResultsPanel.Pubmed_RVDocSum&ordinalpos=2
Verginelli et al. 2003	Verginelli F, Donati F, Coia V, Boschi I, Palmirotta R, Battista P, Mariani Costantini R, Destro-Bisol G.	2003	Variation of the hypervariable region-1 of mitochondrial DNA in central-eastern Italy.	J Forensic Sci. 2003 Mar;48(2):443-4.	http://www.ncbi.nlm.nih.gov/pubmed/12665012?itool=EntrezSystem2.PEntrez.Pubmed.Pubmed_ResultsPanel.Pubmed_RVDocSum&ordinalpos=2
Vernesi et al. 2002	Vernesi C, Fuselli S, Castrì L, Bertorelle G, Barbujani G	2002	Mitochondrial diversity in linguistic isolates of the Alps: a reappraisal.	Hum Biol. 2002 Oct;74(5):725-30	http://www.ncbi.nlm.nih.gov/pubmed/12495085?ordinalpos=10&itool=EntrezSystem2.PEntrez.Pubmed.Pubmed_ResultsPanel.Pubmed_RVDocSum
Vernesi et al. 2001	Vernesi C, Di Benedetto G, Caramelli D, Secchieri E, Simoni L, Katti E, Malaspina P, Novelletto A, Marin VT, Barbujani G	2001	Genetic characterization of the body attributed to the evangelist Luke.	Proc Natl Acad Sci U S A. 2001 Nov 6;98(23):13460-3. Epub 2001 Oct 16	http://www.ncbi.nlm.nih.gov/pubmed/11606723?ordinalpos=12&itool=EntrezSystem2.PEntrez.Pubmed.Pubmed_ResultsPanel.Pubmed_RVDocSum
Vona et al. 2001	Vona G, Ghiani ME, Calò CM, Vacca L, Memmì M, Varesi L.	2001	Mitochondrial DNA sequence analysis in Sicily.	Am J Hum Biol. 2001 Sep-Oct;13(5):576-89.	http://www.ncbi.nlm.nih.gov/pubmed/11505466?itool=EntrezSystem2.PEntrez.Pubmed.Pubmed_ResultsPanel.Pubmed_RVDocSum&ordinalpos=5
Zupanic Pajnic et al. 2004	Zupanic Pajnic I, Balazic J, Komel R.	2004	Sequence polymorphism of the mitochondrial DNA control region in the Slovenian population.	Int J Legal Med. 2004 Feb;118(1):1-4. Epub 2003 Oct 8.	http://www.ncbi.nlm.nih.gov/pubmed/14534795?itool=EntrezSystem2.PEntrez.Pubmed.Pubmed_ResultsPanel.Pubmed_RVDocSum&ordinalpos=3
