# Supplementary material for: Maternal Genetic Composition of a Medieval Population from a Hungarian-Slavic Contact Zone in Central Europe
Source: PLoS One. 2016 Mar 10;11(3):e0151206. doi: 10.1371/journal.pone.0151206 (PMC4786151; doi:10.1371/journal.pone.0151206)
Supplement: S5 Table — FST values, p values and Slatkin matrix of 12 medieval populations and 32 modern populations from Eurasia. (XLSX) [file pone.0151206.s008.xlsx]

## Sheet: S5
S5 Table. Fst values, p values and Slatkin matrix of 12 medieval populations and 32 modern populations
pairwise Fst values/p values
Region	Country	Population	Abbreviation	N
						SVK_med	NOR_Vik	POL_med	ITA_Lomb	ITA_med	SPA_med	ICE_med	HUN_med	HUN_Cum	DAN_Vik_med	HUN_Lomb	MON_Xion	KAZ	KYR	UZB	PAK	IRN	IRQ	TUR	UKR	BEL	AUS	HUN	SVK	SLO	BOS	CRO	RUS	FRA	GER	CZE	POL	EST	FIN	NOR	LAT	LIT	SWE	ITA	POR	SPA	BUL	GRE	ROM
Europe, east	Slovakia	medieval Slavs from Slovakia: Nitra-Sindolka, Csekej, Lébény	SVK_med	20	SVK_med	*	0.00098+-0.0010	0.07031+-0.0072	0.03027+-0.0061	0.00195+-0.0014	0.00586+-0.0022	0.00195+-0.0014	0.00586+-0.0022	0.02051+-0.0043	0.00195+-0.0014	0.00586+-0.0026	0.00000+-0.0000	0.00000+-0.0000	0.00000+-0.0000	0.00000+-0.0000	0.00000+-0.0000	0.00293+-0.0022	0.08105+-0.0081	0.00000+-0.0000	0.00098+-0.0010	0.00098+-0.0010	0.00488+-0.0020	0.00195+-0.0014	0.00000+-0.0000	0.00684+-0.0027	0.00000+-0.0000	0.00000+-0.0000	0.00098+-0.0010	0.00000+-0.0000	0.00000+-0.0000	0.01074+-0.0039	0.00195+-0.0014	0.02148+-0.0053	0.00000+-0.0000	0.00195+-0.0014	0.00000+-0.0000	0.00195+-0.0014	0.00000+-0.0000	0.00000+-0.0000	0.00098+-0.0010	0.00098+-0.0010	0.00000+-0.0000	0.00098+-0.0010	0.02148+-0.0053
Europe, north	Norvay	Vikings from Norvay: Nord-Trøndelag, Nordland, Sør-Trøndelag, Telemark, Troms, Oppland, Hedmark	NOR_Vik	56	NOR_Vik	0.05444	*	0.27539+-0.0099	0.21094+-0.0154	0.06934+-0.0088	0.02148+-0.0049	0.28613+-0.0116	0.00293+-0.0016	0.29980+-0.0124	0.01465+-0.0034	0.17480+-0.0111	0.00000+-0.0000	0.00000+-0.0000	0.00000+-0.0000	0.00000+-0.0000	0.00000+-0.0000	0.00195+-0.0014	0.00000+-0.0000	0.00293+-0.0016	0.07715+-0.0109	0.23145+-0.0135	0.03027+-0.0056	0.05273+-0.0066	0.17773+-0.0111	0.13477+-0.0099	0.01953+-0.0046	0.00977+-0.0029	0.10254+-0.0077	0.03613+-0.0055	0.04980+-0.0070	0.18750+-0.0117	0.08984+-0.0102	0.14160+-0.0110	0.00391+-0.0023	0.52637+-0.0181	0.01855+-0.0036	0.07031+-0.0091	0.03906+-0.0047	0.02344+-0.0056	0.00781+-0.0024	0.01172+-0.0041	0.02148+-0.0043	0.00781+-0.0024	0.05859+-0.0074
Europe, east	Poland	medieval Slavs from Poland: Cedynia (West Pomerania Province), Ostrów Lednicki (Greater Poland Province)	POL_med	20	POL_med	0.02964	0.00453	*	0.05078+-0.0068	0.01758+-0.0037	0.06152+-0.0070	0.10547+-0.0082	0.17773+-0.0100	0.29492+-0.0107	0.04590+-0.0071	0.58887+-0.0116	0.00000+-0.0000	0.00781+-0.0028	0.00098+-0.0010	0.12598+-0.0098	0.13477+-0.0119	0.97070+-0.0044	0.88281+-0.0098	0.94824+-0.0063	0.34375+-0.0152	0.49609+-0.0144	0.20215+-0.0127	0.23438+-0.0133	0.25000+-0.0172	0.15625+-0.0105	0.12109+-0.0085	0.22949+-0.0098	0.26660+-0.0140	0.11621+-0.0117	0.11133+-0.0100	0.53418+-0.0147	0.21387+-0.0109	0.39258+-0.0148	0.06738+-0.0080	0.09180+-0.0098	0.06738+-0.0077	0.30957+-0.0135	0.12695+-0.0098	0.20508+-0.0116	0.42188+-0.0128	0.16895+-0.0153	0.36523+-0.0166	0.65039+-0.0133	0.36230+-0.0174
Europe, south	Italy - Piedmont	Lombards from Italy: Rivoli, Corso Levi (Turin); Rivoli, La Perosa (Turin); Mombello Monferrato (Alessandria); Collegno (Turin); Centallo, San Gervasio (Cuneo)	ITA_Lomb	28	ITA_Lomb	0.04105	0.00635	0.02619	*	0.01758+-0.0042	0.02539+-0.0045	0.63379+-0.0168	0.00879+-0.0032	0.07617+-0.0074	0.07422+-0.0066	0.19922+-0.0145	0.00000+-0.0000	0.00000+-0.0000	0.00000+-0.0000	0.00000+-0.0000	0.00098+-0.0010	0.17480+-0.0120	0.39648+-0.0172	0.03711+-0.0080	0.40039+-0.0152	0.25684+-0.0140	0.34961+-0.0113	0.31348+-0.0149	0.21484+-0.0132	0.28711+-0.0137	0.05469+-0.0071	0.09570+-0.0091	0.33398+-0.0159	0.10840+-0.0109	0.23633+-0.0165	0.63672+-0.0123	0.20508+-0.0119	0.39844+-0.0168	0.00391+-0.0019	0.31152+-0.0109	0.12109+-0.0116	0.10352+-0.0088	0.08105+-0.0072	0.30957+-0.0116	0.07812+-0.0108	0.12598+-0.0137	0.25000+-0.0138	0.19922+-0.0112	0.38184+-0.0154
Europe, south	Italy - Tuscans	medieval Italians: Firenze, Piazza Signoria; Pisa, Vicopisano; Livorno, Castello Donoratico; Massa Carrara, Fivizzano; Siena, Santa Maria della Scala; Grosseto, San Quirico	ITA_med	27	ITA_med	0.0782	0.01576	0.03887	0.03672	*	0.00391+-0.0019	0.07812+-0.0086	0.05273+-0.0061	0.05273+-0.0051	0.05957+-0.0060	0.07520+-0.0078	0.00000+-0.0000	0.00000+-0.0000	0.00000+-0.0000	0.00195+-0.0014	0.00195+-0.0014	0.07715+-0.0086	0.21387+-0.0137	0.04688+-0.0064	0.28711+-0.0143	0.14160+-0.0090	0.22852+-0.0151	0.68164+-0.0131	0.35156+-0.0132	0.31543+-0.0198	0.08105+-0.0077	0.15137+-0.0116	0.40137+-0.0170	0.35645+-0.0154	0.48730+-0.0117	0.38867+-0.0145	0.28223+-0.0118	0.11328+-0.0099	0.00488+-0.0020	0.28418+-0.0129	0.12207+-0.0092	0.20410+-0.0127	0.06543+-0.0053	0.61230+-0.0161	0.10938+-0.0114	0.24414+-0.0138	0.33008+-0.0138	0.26758+-0.0116	0.21484+-0.0105
Europe, south	Spain	medieval Spaniards: Basque, Aldaieta	SPA_med	56	SPA_med	0.06048	0.01719	0.02414	0.02701	0.04858	*	0.35547+-0.0145	0.00098+-0.0010	0.33203+-0.0120	0.01855+-0.0041	0.02441+-0.0051	0.00000+-0.0000	0.00000+-0.0000	0.00000+-0.0000	0.00000+-0.0000	0.00000+-0.0000	0.00684+-0.0023	0.02148+-0.0057	0.01855+-0.0041	0.01367+-0.0048	0.00293+-0.0016	0.04297+-0.0059	0.00977+-0.0029	0.00977+-0.0038	0.00977+-0.0029	0.00293+-0.0016	0.00586+-0.0022	0.01270+-0.0034	0.00195+-0.0014	0.01660+-0.0037	0.04492+-0.0056	0.00586+-0.0026	0.02832+-0.0072	0.00000+-0.0000	0.00293+-0.0016	0.00000+-0.0000	0.00098+-0.0010	0.00293+-0.0016	0.00977+-0.0029	0.00684+-0.0023	0.00098+-0.0010	0.00293+-0.0016	0.02637+-0.0046	0.02148+-0.0040
Europe, north	Iceland	early medieval Icelander	ICE_med	73	ICE_med	0.05888	0.00205	0.01371	-0.00389	0.01538	0.00105	*	0.00586+-0.0026	0.32520+-0.0106	0.11328+-0.0105	0.38965+-0.0170	0.00000+-0.0000	0.00000+-0.0000	0.00000+-0.0000	0.00000+-0.0000	0.00000+-0.0000	0.00488+-0.0025	0.03711+-0.0052	0.00000+-0.0000	0.08008+-0.0068	0.04492+-0.0070	0.09082+-0.0083	0.35059+-0.0157	0.03320+-0.0063	0.14355+-0.0098	0.01270+-0.0031	0.16406+-0.0135	0.03125+-0.0062	0.11914+-0.0106	0.28027+-0.0142	0.17676+-0.0103	0.01172+-0.0033	0.02246+-0.0049	0.00000+-0.0000	0.04785+-0.0061	0.02539+-0.0053	0.00098+-0.0010	0.00195+-0.0014	0.06348+-0.0068	0.00977+-0.0029	0.01660+-0.0034	0.07324+-0.0077	0.02832+-0.0044	0.34766+-0.0204
Europe, east	Hungary	medieval Hungarians	HUN_med	26	HUN_med	0.05641	0.03897	0.01241	0.04324	0.0277	0.06593	0.03298	*	0.09570+-0.0092	0.07324+-0.0067	0.09766+-0.0087	0.00000+-0.0000	0.00000+-0.0000	0.00000+-0.0000	0.00684+-0.0027	0.00684+-0.0030	0.02246+-0.0051	0.09766+-0.0097	0.04297+-0.0059	0.02148+-0.0045	0.04199+-0.0065	0.00391+-0.0019	0.00391+-0.0019	0.01270+-0.0034	0.00879+-0.0025	0.00293+-0.0016	0.02051+-0.0045	0.01953+-0.0046	0.00195+-0.0014	0.00098+-0.0010	0.01953+-0.0050	0.02344+-0.0044	0.02539+-0.0058	0.01172+-0.0033	0.00195+-0.0014	0.02441+-0.0055	0.02539+-0.0053	0.00000+-0.0000	0.00391+-0.0019	0.03809+-0.0070	0.01270+-0.0037	0.02051+-0.0045	0.01758+-0.0044	0.01660+-0.0044
Europe, east	Hungary	medieval Cumanians	HUN_Cum	11	HUN_Cum	0.07882	0.00667	0.00779	0.03559	0.05372	0.00416	0.00487	0.0312	*	0.07812+-0.0084	0.32812+-0.0166	0.00195+-0.0014	0.42383+-0.0123	0.15918+-0.0103	0.82715+-0.0103	0.57227+-0.0150	0.58691+-0.0170	0.57324+-0.0152	0.79688+-0.0115	0.55762+-0.0143	0.69727+-0.0145	0.54492+-0.0176	0.53223+-0.0139	0.53613+-0.0168	0.44238+-0.0178	0.74805+-0.0153	0.59668+-0.0151	0.51270+-0.0135	0.59473+-0.0142	0.52441+-0.0158	0.56836+-0.0149	0.43652+-0.0129	0.30273+-0.0151	0.18359+-0.0130	0.36133+-0.0139	0.32422+-0.0147	0.41211+-0.0127	0.61328+-0.0143	0.58691+-0.0135	0.55859+-0.0138	0.61523+-0.0148	0.65039+-0.0138	0.66504+-0.0150	0.32520+-0.0113
Europe, north	Denmark	medieval Danes and Vikings: Galgedil, Kongemarken, Riisby	DAN_Vik_med	29	DAN_Vik_med	0.05949	0.02334	0.02494	0.01814	0.02149	0.02809	0.0103	0.02216	0.03064	*	0.09668+-0.0081	0.00000+-0.0000	0.00000+-0.0000	0.00000+-0.0000	0.00000+-0.0000	0.00195+-0.0014	0.00293+-0.0016	0.01562+-0.0037	0.00098+-0.0010	0.00586+-0.0026	0.00879+-0.0025	0.00000+-0.0000	0.01367+-0.0039	0.00195+-0.0014	0.00488+-0.0025	0.00000+-0.0000	0.00684+-0.0027	0.00391+-0.0019	0.00293+-0.0016	0.01172+-0.0030	0.01172+-0.0027	0.00293+-0.0016	0.00488+-0.0020	0.00000+-0.0000	0.00000+-0.0000	0.00391+-0.0019	0.00195+-0.0014	0.00000+-0.0000	0.00586+-0.0026	0.00781+-0.0024	0.00391+-0.0019	0.00781+-0.0024	0.00586+-0.0026	0.02539+-0.0069
Europe, east	Hungary	Lombards from Hungary: Szólád	HUN_Lomb	28	HUN_Lomb	0.06462	0.00737	-0.00593	0.00846	0.02189	0.02882	0.00029	0.0182	0.00583	0.01449	*	0.00000+-0.0000	0.00000+-0.0000	0.00000+-0.0000	0.00977+-0.0026	0.07324+-0.0064	0.72656+-0.0123	0.52441+-0.0133	0.61816+-0.0181	0.21777+-0.0107	0.49219+-0.0145	0.07715+-0.0099	0.30371+-0.0122	0.23145+-0.0128	0.06152+-0.0078	0.09473+-0.0086	0.04688+-0.0067	0.12109+-0.0123	0.11914+-0.0109	0.19531+-0.0138	0.38770+-0.0173	0.09668+-0.0106	0.11230+-0.0096	0.00293+-0.0016	0.19141+-0.0114	0.08398+-0.0068	0.09863+-0.0104	0.05371+-0.0071	0.17188+-0.0105	0.10742+-0.0090	0.14941+-0.0087	0.27734+-0.0143	0.46973+-0.0165	0.21484+-0.0130
Asia, central	Mongolia	Xiongnu period: Hsiung-nu	MON_Xion	46	MON_Xion	0.2264	0.19709	0.144	0.20713	0.22209	0.18602	0.19977	0.14382	0.10975	0.18854	0.17429	*	0.00000+-0.0000	0.00000+-0.0000	0.00000+-0.0000	0.00000+-0.0000	0.00000+-0.0000	0.00000+-0.0000	0.00000+-0.0000	0.00000+-0.0000	0.00000+-0.0000	0.00000+-0.0000	0.00000+-0.0000	0.00000+-0.0000	0.00000+-0.0000	0.00000+-0.0000	0.00000+-0.0000	0.00000+-0.0000	0.00000+-0.0000	0.00000+-0.0000	0.00000+-0.0000	0.00000+-0.0000	0.00000+-0.0000	0.00000+-0.0000	0.00000+-0.0000	0.00000+-0.0000	0.00000+-0.0000	0.00000+-0.0000	0.00000+-0.0000	0.00000+-0.0000	0.00000+-0.0000	0.00000+-0.0000	0.00000+-0.0000	0.00000+-0.0000
Asia, central	Kazakhstan	Kazakhs	KAZ	457	KAZ	0.09567	0.06474	0.02655	0.06395	0.05565	0.03916	0.05934	0.032	0.00059	0.06316	0.04004	0.0286	*	0.00293+-0.0016	0.00000+-0.0000	0.00000+-0.0000	0.00000+-0.0000	0.00000+-0.0000	0.00000+-0.0000	0.00000+-0.0000	0.00000+-0.0000	0.00000+-0.0000	0.00000+-0.0000	0.00000+-0.0000	0.00000+-0.0000	0.00000+-0.0000	0.00000+-0.0000	0.00000+-0.0000	0.00000+-0.0000	0.00000+-0.0000	0.00000+-0.0000	0.00000+-0.0000	0.00000+-0.0000	0.00000+-0.0000	0.00000+-0.0000	0.00000+-0.0000	0.00000+-0.0000	0.00000+-0.0000	0.00000+-0.0000	0.00000+-0.0000	0.00000+-0.0000	0.00000+-0.0000	0.00000+-0.0000	0.00000+-0.0000
Asia, central	Kyrgyzstan	Kyrgyzs	KYR	351	KYR	0.12167	0.08432	0.04127	0.08621	0.07909	0.06077	0.08063	0.04674	0.01475	0.0828	0.05324	0.03282	0.00331	*	0.00000+-0.0000	0.00000+-0.0000	0.00000+-0.0000	0.00000+-0.0000	0.00000+-0.0000	0.00000+-0.0000	0.00000+-0.0000	0.00000+-0.0000	0.00000+-0.0000	0.00000+-0.0000	0.00000+-0.0000	0.00000+-0.0000	0.00000+-0.0000	0.00000+-0.0000	0.00000+-0.0000	0.00000+-0.0000	0.00000+-0.0000	0.00000+-0.0000	0.00000+-0.0000	0.00000+-0.0000	0.00000+-0.0000	0.00000+-0.0000	0.00000+-0.0000	0.00000+-0.0000	0.00000+-0.0000	0.00000+-0.0000	0.00000+-0.0000	0.00000+-0.0000	0.00000+-0.0000	0.00000+-0.0000
Asia, central	Uzbekistan	Uzbeks	UZB	485	UZB	0.07436	0.04258	0.0095	0.03772	0.03112	0.02277	0.03418	0.01835	-0.01424	0.04222	0.01796	0.05786	0.00554	0.01102	*	0.00000+-0.0000	0.00000+-0.0000	0.00000+-0.0000	0.00000+-0.0000	0.00000+-0.0000	0.00000+-0.0000	0.00000+-0.0000	0.00000+-0.0000	0.00000+-0.0000	0.00000+-0.0000	0.00000+-0.0000	0.00000+-0.0000	0.00000+-0.0000	0.00000+-0.0000	0.00000+-0.0000	0.00000+-0.0000	0.00000+-0.0000	0.00000+-0.0000	0.00000+-0.0000	0.00000+-0.0000	0.00000+-0.0000	0.00000+-0.0000	0.00000+-0.0000	0.00000+-0.0000	0.00000+-0.0000	0.00000+-0.0000	0.00000+-0.0000	0.00000+-0.0000	0.00000+-0.0000
Asia, south	Pakistan	Hunza Burusho; Hazara ; Kalash; Pathan; Pushtoons; Pakistani; Parsi; Sindhi; Baluch ; Brahui ; Makrani	PAK	689	PAK	0.07677	0.03794	0.00856	0.03112	0.02537	0.0269	0.01475	0.01983	-0.00446	0.02214	0.00833	0.09926	0.0242	0.03067	0.00949	*	0.00000+-0.0000	0.00000+-0.0000	0.00000+-0.0000	0.00000+-0.0000	0.00000+-0.0000	0.00000+-0.0000	0.00000+-0.0000	0.00000+-0.0000	0.00000+-0.0000	0.00000+-0.0000	0.00000+-0.0000	0.00000+-0.0000	0.00000+-0.0000	0.00000+-0.0000	0.00000+-0.0000	0.00000+-0.0000	0.00000+-0.0000	0.00000+-0.0000	0.00000+-0.0000	0.00000+-0.0000	0.00000+-0.0000	0.00000+-0.0000	0.00000+-0.0000	0.00000+-0.0000	0.00000+-0.0000	0.00000+-0.0000	0.00000+-0.0000	0.00000+-0.0000
Asia, southwest	Iran	Iranians	IRN	634	IRN	0.03358	0.01156	-0.01221	0.00523	0.00973	0.01145	0.00933	0.01822	-0.00476	0.02317	-0.00378	0.14712	0.05069	0.06342	0.02686	0.01864	*	0.03418+-0.0071	0.01074+-0.0036	0.00000+-0.0000	0.00000+-0.0000	0.00000+-0.0000	0.00000+-0.0000	0.00000+-0.0000	0.00000+-0.0000	0.00000+-0.0000	0.00000+-0.0000	0.00000+-0.0000	0.00000+-0.0000	0.00000+-0.0000	0.00000+-0.0000	0.00000+-0.0000	0.00000+-0.0000	0.00000+-0.0000	0.00000+-0.0000	0.00000+-0.0000	0.00000+-0.0000	0.00000+-0.0000	0.00000+-0.0000	0.00000+-0.0000	0.00000+-0.0000	0.00000+-0.0000	0.00000+-0.0000	0.03711+-0.0054
Asia, southwest	Iraq	Iraqi	IRQ	167	IRQ	0.01372	0.01754	-0.00963	0.00023	0.00437	0.0097	0.00628	0.00827	-0.00635	0.01842	-0.0014	0.13662	0.04827	0.0646	0.02706	0.02197	0.00287	*	0.01465+-0.0028	0.00000+-0.0000	0.00000+-0.0000	0.00000+-0.0000	0.00195+-0.0014	0.00000+-0.0000	0.00000+-0.0000	0.00000+-0.0000	0.00000+-0.0000	0.00000+-0.0000	0.00000+-0.0000	0.00000+-0.0000	0.00098+-0.0010	0.00000+-0.0000	0.00195+-0.0014	0.00000+-0.0000	0.00000+-0.0000	0.00000+-0.0000	0.00000+-0.0000	0.00000+-0.0000	0.00000+-0.0000	0.00000+-0.0000	0.00000+-0.0000	0.00000+-0.0000	0.00879+-0.0025	0.14941+-0.0095
Asia, southwest	Turkey	Turks	TUR	223	TUR	0.04732	0.01341	-0.01152	0.01177	0.0119	0.00821	0.01231	0.01229	-0.01341	0.02503	-0.00243	0.12232	0.0314	0.04484	0.01512	0.01309	0.00309	0.0043	*	0.00000+-0.0000	0.00000+-0.0000	0.00000+-0.0000	0.00000+-0.0000	0.00000+-0.0000	0.00000+-0.0000	0.00000+-0.0000	0.00000+-0.0000	0.00000+-0.0000	0.00000+-0.0000	0.00000+-0.0000	0.00000+-0.0000	0.00000+-0.0000	0.00000+-0.0000	0.00000+-0.0000	0.00000+-0.0000	0.00000+-0.0000	0.00000+-0.0000	0.00000+-0.0000	0.00000+-0.0000	0.00000+-0.0000	0.00000+-0.0000	0.00000+-0.0000	0.00000+-0.0000	0.00586+-0.0026
Europe, east	Ukrania	Ukranians	UKR	782	UKR	0.04423	0.00515	0.00178	0.00073	0.003	0.01029	0.00397	0.01763	-0.0056	0.02179	0.00398	0.17738	0.05821	0.0772	0.03172	0.02691	0.00884	0.00931	0.0086	*	0.16309+-0.0109	0.02832+-0.0051	0.06641+-0.0074	0.54395+-0.0159	0.27734+-0.0155	0.00195+-0.0014	0.00000+-0.0000	0.37305+-0.0154	0.00000+-0.0000	0.00195+-0.0014	0.33203+-0.0146	0.29492+-0.0118	0.14941+-0.0111	0.00000+-0.0000	0.00000+-0.0000	0.00000+-0.0000	0.05859+-0.0069	0.00000+-0.0000	0.00000+-0.0000	0.00000+-0.0000	0.00000+-0.0000	0.06543+-0.0095	0.00098+-0.0010	0.06543+-0.0087
Europe, east	Republic of Belarus	Belorussians	BEL	267	BEL	0.05781	0.00211	-0.00226	0.00273	0.00644	0.01421	0.00533	0.01597	-0.01051	0.02323	-0.00072	0.16557	0.05004	0.06623	0.02769	0.02268	0.00855	0.01144	0.00672	0.00079	*	0.00000+-0.0000	0.00684+-0.0027	0.18750+-0.0163	0.01074+-0.0033	0.03418+-0.0052	0.00000+-0.0000	0.03320+-0.0051	0.00195+-0.0014	0.00000+-0.0000	0.01953+-0.0052	0.00391+-0.0019	0.00684+-0.0023	0.00000+-0.0000	0.00195+-0.0014	0.00195+-0.0014	0.02441+-0.0047	0.00391+-0.0019	0.00000+-0.0000	0.00293+-0.0016	0.00000+-0.0000	0.00195+-0.0014	0.00000+-0.0000	0.01074+-0.0033
Europe, central	Austria	Austrians	AUS	374	AUS	0.03719	0.00832	0.007	0.00127	0.00395	0.00761	0.00406	0.02837	-0.00496	0.02933	0.01078	0.19343	0.06543	0.08839	0.03877	0.03558	0.01135	0.00974	0.01364	0.00155	0.00681	*	0.01758+-0.0039	0.00391+-0.0023	0.42578+-0.0156	0.00000+-0.0000	0.00098+-0.0010	0.00586+-0.0022	0.00488+-0.0025	0.00879+-0.0029	0.16113+-0.0118	0.00000+-0.0000	0.12207+-0.0100	0.00000+-0.0000	0.00000+-0.0000	0.00000+-0.0000	0.00098+-0.0010	0.00098+-0.0010	0.00684+-0.0027	0.00000+-0.0000	0.00000+-0.0000	0.03125+-0.0053	0.00195+-0.0014	0.29004+-0.0177
Europe, east	Hungary	Hungarians	HUN	301	HUN	0.03971	0.00668	0.00489	0.00194	-0.00391	0.01059	0.00043	0.02432	-0.00473	0.01837	0.00185	0.1928	0.05996	0.08069	0.03366	0.02788	0.00873	0.00691	0.01036	0.00118	0.00367	0.00258	*	0.04297+-0.0062	0.07129+-0.0086	0.00000+-0.0000	0.00000+-0.0000	0.02441+-0.0045	0.00781+-0.0031	0.18555+-0.0126	0.51660+-0.0148	0.00391+-0.0019	0.01855+-0.0041	0.00000+-0.0000	0.02246+-0.0053	0.00000+-0.0000	0.00195+-0.0014	0.00000+-0.0000	0.21582+-0.0136	0.00000+-0.0000	0.00000+-0.0000	0.02246+-0.0047	0.01855+-0.0036	0.14062+-0.0101
Europe, east	Solvakia	Slovaks	SVK	581	SVK	0.05492	0.00271	0.00388	0.0042	0.00173	0.01075	0.00551	0.01944	-0.00423	0.02457	0.0036	0.18976	0.05951	0.0794	0.0331	0.02835	0.01007	0.01235	0.00975	-0.00014	0.00067	0.0024	0.00173	*	0.35156+-0.0155	0.01758+-0.0046	0.00098+-0.0010	0.36914+-0.0171	0.00977+-0.0036	0.00684+-0.0030	0.19629+-0.0129	0.45215+-0.0135	0.09082+-0.0098	0.00000+-0.0000	0.01465+-0.0037	0.00195+-0.0014	0.19629+-0.0133	0.00586+-0.0022	0.00000+-0.0000	0.00000+-0.0000	0.00000+-0.0000	0.02051+-0.0033	0.00098+-0.0010	0.00879+-0.0035
Europe, east	Slovenia	Slovenians	SLO	327	SLO	0.04201	0.00388	0.00922	0.00223	0.00189	0.01205	0.00263	0.02378	-0.00078	0.02247	0.01166	0.1996	0.06512	0.08664	0.03873	0.03515	0.01219	0.01209	0.01398	0.00035	0.00339	-0.00004	0.00161	0.00014	*	0.00098+-0.0010	0.00977+-0.0026	0.52246+-0.0138	0.05176+-0.0060	0.11133+-0.0125	0.25293+-0.0142	0.38281+-0.0140	0.17969+-0.0137	0.00000+-0.0000	0.03613+-0.0074	0.00195+-0.0014	0.10156+-0.0089	0.01855+-0.0033	0.00781+-0.0024	0.00000+-0.0000	0.00098+-0.0010	0.08203+-0.0075	0.00098+-0.0010	0.05859+-0.0073
Europe, southeast	Bosnia-Herzegovina	Bosnians, Bosnias, Herzegovina	BOS	510	BOS	0.07869	0.00854	0.01016	0.01184	0.00951	0.01299	0.00741	0.03336	-0.01155	0.03383	0.00908	0.19971	0.05986	0.08096	0.03413	0.02862	0.01294	0.01747	0.01088	0.00266	0.00176	0.0046	0.0061	0.00154	0.00372	*	0.00000+-0.0000	0.00000+-0.0000	0.00488+-0.0020	0.00000+-0.0000	0.00000+-0.0000	0.00000+-0.0000	0.00000+-0.0000	0.00000+-0.0000	0.00000+-0.0000	0.00000+-0.0000	0.00000+-0.0000	0.10156+-0.0091	0.00000+-0.0000	0.00000+-0.0000	0.00000+-0.0000	0.00000+-0.0000	0.00000+-0.0000	0.00000+-0.0000
Europe, southeast	Croatia	Croatians, Žumberak	CRO	892	CRO	0.04917	0.00874	0.00512	0.00829	0.00551	0.00958	0.00249	0.01835	-0.00685	0.02082	0.01288	0.17402	0.05856	0.07898	0.03336	0.03131	0.01385	0.01371	0.0126	0.00329	0.00428	0.0035	0.00626	0.0024	0.00215	0.00297	*	0.00000+-0.0000	0.00000+-0.0000	0.00000+-0.0000	0.00000+-0.0000	0.00000+-0.0000	0.00293+-0.0016	0.00000+-0.0000	0.00000+-0.0000	0.00000+-0.0000	0.00000+-0.0000	0.00000+-0.0000	0.00000+-0.0000	0.00000+-0.0000	0.00000+-0.0000	0.00000+-0.0000	0.00000+-0.0000	0.00391+-0.0019
Asia, north	Russia	Russians	RUS	850	RUS	0.04766	0.00396	0.00468	0.00071	0.00049	0.01115	0.00608	0.01923	-0.00418	0.02293	0.00753	0.18463	0.06369	0.08404	0.03629	0.03196	0.0125	0.01258	0.01288	0.00006	0.00167	0.00213	0.00167	0.00009	-0.00017	0.00312	0.00282	*	0.00000+-0.0000	0.00000+-0.0000	0.09277+-0.0077	0.11035+-0.0104	0.06445+-0.0101	0.00000+-0.0000	0.00098+-0.0010	0.00000+-0.0000	0.03125+-0.0046	0.00195+-0.0014	0.00000+-0.0000	0.00000+-0.0000	0.00000+-0.0000	0.00195+-0.0014	0.00000+-0.0000	0.02539+-0.0049
Europe, central	France	French	FRA	1244	FRA	0.06323	0.00646	0.01033	0.00706	0.00104	0.01169	0.00263	0.02984	-0.0068	0.02636	0.00676	0.20942	0.073	0.0951	0.04076	0.03301	0.01299	0.01453	0.01248	0.00189	0.00326	0.00209	0.00198	0.0012	0.00107	0.00145	0.00367	0.00219	*	0.02246+-0.0042	0.00098+-0.0010	0.00000+-0.0000	0.00000+-0.0000	0.00000+-0.0000	0.00000+-0.0000	0.00000+-0.0000	0.00000+-0.0000	0.00000+-0.0000	0.00000+-0.0000	0.00000+-0.0000	0.00000+-0.0000	0.00684+-0.0030	0.00000+-0.0000	0.00586+-0.0030
Europe, southeast	Greece	Greeks	GRE	930	GER	0.0537	0.00571	0.01011	0.00333	-0.00106	0.00762	0.00116	0.03069	-0.00337	0.01973	0.00511	0.21078	0.07405	0.09599	0.04247	0.03468	0.0128	0.01472	0.01314	0.00197	0.00486	0.0023	0.00056	0.0014	0.00081	0.00302	0.00433	0.0022	0.00083	*	0.01562+-0.0042	0.00000+-0.0000	0.00195+-0.0014	0.00000+-0.0000	0.00098+-0.0010	0.00000+-0.0000	0.00000+-0.0000	0.00000+-0.0000	0.00000+-0.0000	0.00000+-0.0000	0.00000+-0.0000	0.00098+-0.0010	0.00000+-0.0000	0.11035+-0.0092
Europe, east	Czech Republic	Czechs	CZE	353	CZE	0.03247	0.00287	-0.00247	-0.0028	0.00062	0.00741	0.00249	0.02058	-0.00549	0.0207	0.00006	0.17876	0.05843	0.07764	0.03287	0.02832	0.00619	0.00664	0.00879	0.00017	0.0029	0.00083	-0.00022	0.00058	0.00054	0.00557	0.00476	0.00088	0.00287	0.00194	*	0.01562+-0.0039	0.41406+-0.0167	0.00000+-0.0000	0.04688+-0.0059	0.00000+-0.0000	0.02246+-0.0047	0.00000+-0.0000	0.01855+-0.0044	0.00000+-0.0000	0.00000+-0.0000	0.03711+-0.0071	0.04199+-0.0064	0.51270+-0.0153
Europe, east	Poland	Poles	POL	1250	POL	0.04822	0.00423	0.00565	0.00462	0.0029	0.01178	0.00702	0.01973	-0.00033	0.0242	0.00893	0.19176	0.06726	0.08663	0.03824	0.03254	0.01252	0.01423	0.01183	0.00013	0.00248	0.00271	0.00258	-0.00002	0.00007	0.0033	0.00362	0.00043	0.00247	0.00176	0.00169	*	0.05566+-0.0081	0.00000+-0.0000	0.00000+-0.0000	0.00000+-0.0000	0.15039+-0.0125	0.00000+-0.0000	0.00000+-0.0000	0.00000+-0.0000	0.00000+-0.0000	0.00098+-0.0010	0.00000+-0.0000	0.01465+-0.0037
Europe, north	Estonia	Estonians	EST	165	EST	0.02843	0.00426	0.00091	0.0012	0.00923	0.00961	0.00849	0.02047	0.0062	0.02628	0.00931	0.17957	0.05725	0.07903	0.03654	0.03552	0.01084	0.00853	0.01244	0.00121	0.0053	0.00186	0.0043	0.0018	0.00132	0.00884	0.00477	0.00189	0.00763	0.00546	0.00011	0.00211	*	0.00000+-0.0000	0.00586+-0.0022	0.00977+-0.0026	0.36426+-0.0172	0.00000+-0.0000	0.00000+-0.0000	0.00000+-0.0000	0.00000+-0.0000	0.01074+-0.0033	0.00195+-0.0014	0.04785+-0.0070
Europe, north	Finland	Finns	FIN	942	FIN	0.0845	0.01581	0.01693	0.03029	0.03065	0.0316	0.02685	0.02587	0.013	0.04329	0.02803	0.1797	0.05925	0.07535	0.0387	0.03632	0.02572	0.03061	0.01878	0.0126	0.00948	0.02113	0.02127	0.01356	0.01489	0.01373	0.01347	0.01409	0.01641	0.01979	0.01992	0.01223	0.0179	*	0.00000+-0.0000	0.00000+-0.0000	0.00000+-0.0000	0.00000+-0.0000	0.00000+-0.0000	0.00000+-0.0000	0.00000+-0.0000	0.00000+-0.0000	0.00000+-0.0000	0.00000+-0.0000
Europe, north	Norway	Norwegians	NOR	612	NOR	0.05991	-0.00083	0.01146	0.00198	0.00329	0.01232	0.00502	0.03704	0.00138	0.02593	0.00522	0.21768	0.07429	0.09615	0.04453	0.03648	0.01267	0.018	0.01474	0.00251	0.00369	0.00453	0.00206	0.00139	0.00173	0.00531	0.00767	0.00239	0.00273	0.00197	0.0014	0.00228	0.00482	0.01842	*	0.00000+-0.0000	0.00000+-0.0000	0.00000+-0.0000	0.00000+-0.0000	0.00000+-0.0000	0.00000+-0.0000	0.00000+-0.0000	0.00000+-0.0000	0.00879+-0.0032
Europe, north	Latvia	Latvians	LAT	412	LAT	0.064	0.01123	0.01513	0.00789	0.00838	0.02047	0.00691	0.02034	0.0046	0.02882	0.01171	0.19099	0.06127	0.08364	0.03706	0.03162	0.01826	0.01547	0.01763	0.00409	0.00438	0.00625	0.0076	0.00287	0.00488	0.00573	0.00453	0.00359	0.00644	0.0076	0.00656	0.00514	0.00431	0.01802	0.00974	*	0.00195+-0.0014	0.00000+-0.0000	0.00000+-0.0000	0.00000+-0.0000	0.00000+-0.0000	0.00000+-0.0000	0.00000+-0.0000	0.00000+-0.0000
Europe, north	Lithunia	Lithunians	LIT	342	LIT	0.04653	0.00568	0.00233	0.0087	0.00532	0.01431	0.01386	0.01644	0.00008	0.02847	0.0083	0.18368	0.05752	0.07737	0.03486	0.03215	0.0126	0.01293	0.01162	0.00106	0.00279	0.00398	0.00506	0.00055	0.00144	0.0043	0.00361	0.00154	0.00445	0.00437	0.00248	0.00052	0.00031	0.01139	0.00446	0.00421	*	0.00391+-0.0019	0.00000+-0.0000	0.00000+-0.0000	0.00000+-0.0000	0.00781+-0.0024	0.00000+-0.0000	0.00684+-0.0027
Europe, north	Sweden	Swedes	SWE	637	SWE	0.06609	0.00692	0.00977	0.0099	0.00932	0.01286	0.01053	0.03244	-0.0076	0.03606	0.01321	0.20251	0.06558	0.08666	0.03846	0.03398	0.01458	0.0174	0.01374	0.00233	0.00314	0.00338	0.00609	0.00195	0.00192	0.00072	0.00328	0.00239	0.00178	0.00315	0.0047	0.00259	0.00616	0.01163	0.00476	0.00632	0.00293	*	0.00000+-0.0000	0.00000+-0.0000	0.00000+-0.0000	0.00000+-0.0000	0.00000+-0.0000	0.00000+-0.0000
Europe, south	Italy	Italians	ITA	2963	ITA	0.04434	0.00885	0.0058	0.00155	-0.00244	0.00974	0.00407	0.02479	-0.00615	0.02491	0.0046	0.19915	0.07605	0.09635	0.04166	0.03386	0.01007	0.00787	0.01145	0.00218	0.00532	0.00168	0.00041	0.00297	0.00193	0.00518	0.00615	0.00272	0.00147	0.0021	0.00156	0.00386	0.00634	0.02092	0.00394	0.00861	0.00632	0.00499	*	0.00000+-0.0000	0.00000+-0.0000	0.00000+-0.0000	0.00000+-0.0000	0.13770+-0.0090
Europe, south	Portugal	Portuguese	POR	1963	POR	0.04667	0.01062	0.00002	0.0086	0.00795	0.01178	0.00769	0.01309	-0.00554	0.02416	0.00782	0.17151	0.05668	0.07506	0.03	0.02664	0.0101	0.00863	0.00764	0.0023	0.00301	0.00544	0.00497	0.00371	0.00437	0.00491	0.00525	0.00373	0.0042	0.00594	0.00482	0.00396	0.00681	0.01126	0.00855	0.00808	0.00488	0.00492	0.00423	*	0.00000+-0.0000	0.00000+-0.0000	0.00000+-0.0000	0.00391+-0.0019
Europe, south	Spain	Spaniards	SPA	2549	SPA	0.05217	0.00902	0.00678	0.00657	0.00344	0.01264	0.00649	0.02151	-0.0073	0.02479	0.00578	0.19197	0.07007	0.08957	0.03882	0.03279	0.01342	0.01257	0.01244	0.00298	0.00322	0.00491	0.00352	0.00363	0.00364	0.00408	0.00633	0.0033	0.00276	0.00429	0.00449	0.00463	0.00845	0.01611	0.00661	0.00812	0.0054	0.00444	0.00304	0.0024	*	0.00000+-0.0000	0.00000+-0.0000	0.00879+-0.0035
Europe, southeast	Bulgaria	Bulgarians	BUL	879	BUL	0.04414	0.00797	0.0016	0.00298	0.00171	0.01002	0.00358	0.01787	-0.00773	0.02301	0.0027	0.1852	0.06267	0.082	0.0344	0.02839	0.00843	0.00787	0.00842	0.00073	0.00288	0.00122	0.00186	0.00118	0.00099	0.00222	0.00332	0.00161	0.00112	0.00154	0.00133	0.00174	0.004	0.0155	0.00432	0.0057	0.00221	0.00243	0.00142	0.00277	0.00237	*	0.02441+-0.0041	0.14258+-0.0102
Europe, central	Germany	Germans	GER	685	GRE	0.03863	0.00934	-0.00391	0.00378	0.0025	0.007	0.00524	0.01753	-0.00842	0.02344	-0.00053	0.1775	0.05697	0.07506	0.02986	0.02416	0.0046	0.00347	0.00477	0.00219	0.00431	0.00303	0.00212	0.00255	0.0037	0.00495	0.00562	0.00413	0.0034	0.00333	0.00142	0.00391	0.00521	0.01954	0.00597	0.00863	0.00463	0.00549	0.00169	0.00347	0.00431	0.00095	*	0.19727+-0.0129
Europe, southeast	Romania	Romanians	ROM	105	ROM	0.02678	0.00793	0.00182	0.00107	0.00574	0.01238	0.00068	0.02363	0.00451	0.01664	0.00466	0.18893	0.05902	0.08108	0.03407	0.02972	0.00352	0.00241	0.00742	0.0029	0.00652	0.00095	0.00197	0.0051	0.00349	0.01047	0.00699	0.0044	0.00531	0.00227	-0.0005	0.00521	0.00486	0.0277	0.00624	0.01318	0.00737	0.01007	0.00161	0.00575	0.00528	0.00162	0.00119	*
Slatkin Fst values
Region	Country	Population	Abbrevation	N
						SVK-med	NOR-Vik	POL-med	ITA-Lomb	ITA-med	SPA-med	ICE-med	HUN-med	HUN-Cum_med	DAN-Vik_med	HUN-Lombards	MON-Xion	KAZ	KYR	UZB	PAK	IRN	IRQ	TUR	UKR	BEL	AUS	HUN	SVK	SLO	BOS	CRO	RUS	FRA	GER	CZE	POL	EST	FIN	NOR	LAT	LIT	SWE	ITA	POR	SPA	BUL	GRE	ROM
Europe, east	Slovakia	Nitra-Sindolka, Csekej, Lébény	SVK_med	20	SVK-med	0.00000	0.05758	0.03054	0.04281	0.08484	0.06437	0.06257	0.05978	0.08557	0.06326	0.06908	0.29266	0.10579	0.13852	0.08034	0.08315	0.03475	0.01391	0.04967	0.04628	0.06136	0.03863	0.04136	0.05811	0.04385	0.08541	0.05172	0.05004	0.06750	0.05675	0.03356	0.05066	0.02927	0.09230	0.06373	0.06837	0.04880	0.07077	0.04640	0.04895	0.05504	0.04617	0.04019	0.02752
Europe, north	Norvay	Nord-Trøndelag, Nordland, Sør-Trøndelag, Telemark, Troms, Oppland, Hedmark	NOR_Vik	56	NOR-Vik	0.05758	0.00000	0.00455	0.00639	0.01601	0.01749	0.00205	0.04055	0.00672	0.02389	0.00742	0.24546	0.06922	0.09208	0.04447	0.03943	0.01169	0.01786	0.01359	0.00518	0.00212	0.00839	0.00672	0.00271	0.00389	0.00861	0.00881	0.00397	0.00650	0.00574	0.00288	0.00425	0.00428	0.01606	0	0.01136	0.00571	0.00697	0.00893	0.01073	0.00910	0.00803	0.00943	0.00799
Europe, east	Poland	Cedynia (West Pomerania Province), Ostrów Lednicki (Greater Poland Province)	POL_med	20	POL-med	0.03054	0.00455	0.00000	0.02690	0.04044	0.02474	0.01390	0.01256	0.00785	0.02558	0	0.16823	0.02727	0.04305	0.00959	0.00863	0	0	0	0.00178	0	0.00705	0.00491	0.00390	0.00931	0.01027	0.00515	0.00470	0.01044	0.01021	0	0.00568	0.00091	0.01722	0.01159	0.01537	0.00234	0.00987	0.00583	0.00002	0.00683	0.00160	0	0.00183
Europe, south	Italy - Piedmont	Rivoli, Corso Levi (Turin); Rivoli, La Perosa (Turin); Mombello Monferrato (Alessandria); Collegno (Turin); Centallo, San Gervasio (Cuneo)	ITA_Lomb	28	ITA-Lomb	0.04281	0.00639	0.02690	0.00000	0.03812	0.02776	0	0.04519	0.03690	0.01848	0.00853	0.26124	0.06832	0.09435	0.03920	0.03212	0.00526	0.00023	0.01191	0.00073	0.00274	0.00127	0.00194	0.00422	0.00223	0.01199	0.00835	0.00071	0.00711	0.00334	0	0.00465	0.00120	0.03123	0.00198	0.00795	0.00877	0.01000	0.00155	0.00867	0.00661	0.00299	0.00380	0.00107
Europe, south	Italy - Tuscans	Firenze, Piazza Signoria; Pisa, Vicopisano; Livorno, Castello Donoratico; Massa Carrara, Fivizzano; Siena, Santa Maria della Scala; Grosseto, San Quirico	ITA_med	27	ITA-med	0.08484	0.01601	0.04044	0.03812	0.00000	0.05106	0.01562	0.02848	0.05677	0.02196	0.02238	0.28549	0.05893	0.08589	0.03212	0.02603	0.00983	0.00439	0.01204	0.00301	0.00648	0.00396	0	0.00174	0.00189	0.00960	0.00555	0.00049	0.00104	0	0.00062	0.00291	0.00932	0.03162	0.00330	0.00845	0.00535	0.00941	0	0.00801	0.00346	0.00172	0.00251	0.00577
Europe, south	Spain	Basque, Aldaieta	SPA_med	56	SPA-med	0.06437	0.01749	0.02474	0.02776	0.05106	0.00000	0.00105	0.07059	0.00417	0.02891	0.02967	0.22854	0.04076	0.06470	0.02330	0.02765	0.01158	0.00980	0.00828	0.01040	0.01442	0.00767	0.01071	0.01086	0.01220	0.01316	0.00967	0.01128	0.01183	0.00768	0.00746	0.01192	0.00970	0.03263	0.01247	0.02089	0.01452	0.01302	0.00984	0.01192	0.01280	0.01012	0.00705	0.01254
Europe, north	Iceland	early medieval Icelander	ICE_med	73	ICE-med	0.06257	0.00205	0.01390	0	0.01562	0.00105	0.00000	0.03411	0.00490	0.01040	0.00029	0.24964	0.06308	0.08771	0.03539	0.01497	0.00942	0.00632	0.01246	0.00399	0.00536	0.00408	0.00043	0.00554	0.00264	0.00747	0.00250	0.00612	0.00264	0.00117	0.00250	0.00707	0.00856	0.02759	0.00504	0.00696	0.01405	0.01064	0.00408	0.00775	0.00654	0.00359	0.00527	0.00068
Europe, east	Hungary	ancient Hungarians	HUN_med	26	HUN-med	0.05978	0.04055	0.01256	0.04519	0.02848	0.07059	0.03411	0.00000	0.03220	0.02266	0.01854	0.16798	0.03306	0.04903	0.01869	0.02023	0.01856	0.00834	0.01244	0.01795	0.01623	0.02920	0.02493	0.01983	0.02436	0.03451	0.01869	0.01961	0.03076	0.03166	0.02101	0.02013	0.02090	0.02655	0.03847	0.02076	0.01671	0.03353	0.02541	0.01326	0.02198	0.01819	0.01784	0.02420
Europe, east	Hungary	Cumanians	CUM_med	11	HUN-Cum_med	0.08557	0.00672	0.00785	0.03690	0.05677	0.00417	0.00490	0.03220	0.00000	0.03161	0.00586	0.12328	0.00059	0.01498	0	0	0	0	0	0	0	0	0	0	0	0	0	0	0	0	0	0	0.00624	0.01317	0.00139	0.00462	0.00008	0	0	0	0	0	0	0.00453
Europe, north	Denmark	Galgedil, Kongemarken, Riisby	DAN_Vik_med	29	DAN-Vik_med	0.06326	0.02389	0.02558	0.01848	0.02196	0.02891	0.01040	0.02266	0.03161	0.00000	0.01470	0.23235	0.06741	0.09028	0.04409	0.02264	0.02372	0.01877	0.02567	0.02228	0.02378	0.03022	0.01871	0.02519	0.02299	0.03501	0.02126	0.02347	0.02707	0.02013	0.02114	0.02480	0.02699	0.04525	0.02663	0.02968	0.02930	0.03741	0.02555	0.02475	0.02542	0.02355	0.02401	0.01692
Europe, east	Hungary	Szólád	HUN_Lomb	28	HUN-Lombards	0.06908	0.00742	0	0.00853	0.02238	0.02967	0.00029	0.01854	0.00586	0.01470	0.00000	0.21107	0.04171	0.05623	0.01829	0.00839	0	0	0	0.00400	0	0.01089	0.00185	0.00362	0.01180	0.00916	0.01304	0.00759	0.00681	0.00513	0.00006	0.00901	0.00940	0.02884	0.00525	0.01185	0.00837	0.01339	0.00463	0.00788	0.00581	0.00271	0	0.00468
Asia, central	Mongolia	Hsiung-nu	MON_Xion	46	MON-Xion	0.29266	0.24546	0.16823	0.26124	0.28549	0.22854	0.24964	0.16798	0.12328	0.23235	0.21107	0.00000	0.02944	0.03393	0.06141	0.11019	0.17250	0.15823	0.13936	0.21562	0.19842	0.23982	0.23885	0.23421	0.24937	0.24955	0.21068	0.22643	0.26490	0.26708	0.21767	0.23726	0.21887	0.21907	0.27825	0.23608	0.22500	0.25393	0.24867	0.20702	0.23758	0.22729	0.21581	0.23293
Asia, central	Kazakhstan	Kazakhs	KAZ	457	KAZ	0.10579	0.06922	0.02727	0.06832	0.05893	0.04076	0.06308	0.03306	0.00059	0.06741	0.04171	0.02944	0.00000	0.00332	0.00557	0.02480	0.05340	0.05071	0.03242	0.06181	0.05267	0.07002	0.06378	0.06327	0.06966	0.06367	0.06221	0.06802	0.07874	0.07997	0.06206	0.07211	0.06072	0.06298	0.08025	0.06527	0.06103	0.07018	0.08231	0.06009	0.07534	0.06686	0.06041	0.06272
Asia, central	Kyrgyzstan	Kyrgyzs	KYR	351	KYR	0.13852	0.09208	0.04305	0.09435	0.08589	0.06470	0.08771	0.04903	0.01498	0.09028	0.05623	0.03393	0.00332	0.00000	0.01115	0.03164	0.06772	0.06906	0.04695	0.08365	0.07092	0.09696	0.08777	0.08625	0.09486	0.08809	0.08575	0.09176	0.10510	0.10618	0.08418	0.09485	0.08582	0.08149	0.10638	0.09128	0.08386	0.09488	0.10662	0.08115	0.09838	0.08933	0.08115	0.08823
Asia, central	Uzbekistan	Uzbeks	UZB	485	UZB	0.08034	0.04447	0.00959	0.03920	0.03212	0.02330	0.03539	0.01869	0	0.04409	0.01829	0.06141	0.00557	0.01115	0.00000	0.00958	0.02760	0.02781	0.01535	0.03276	0.02848	0.04034	0.03483	0.03424	0.04029	0.03534	0.03451	0.03765	0.04249	0.04435	0.03399	0.03976	0.03792	0.04026	0.04660	0.03849	0.03612	0.03999	0.04347	0.03093	0.04039	0.03563	0.03078	0.03528
Asia, south	Pakistan	Hunza Burusho; Hazara ; Kalash; Pathan; Pushtoons; Pakistani; Parsi; Sindhi; Baluch ; Brahui ; Makrani	PAK	689	PAK	0.08315	0.03943	0.00863	0.03212	0.02603	0.02765	0.01497	0.02023	0	0.02264	0.00839	0.11019	0.02480	0.03164	0.00958	0.00000	0.01900	0.02246	0.01326	0.02765	0.02321	0.03689	0.02868	0.02918	0.03643	0.02946	0.03232	0.03302	0.03413	0.03593	0.02914	0.03363	0.03683	0.03769	0.03786	0.03266	0.03322	0.03517	0.03504	0.02737	0.03391	0.02922	0.02475	0.03063
Asia, southwest	Iran	Iranians	IRN	634	IRN	0.03475	0.01169	0	0.00526	0.00983	0.01158	0.00942	0.01856	0	0.02372	0	0.17250	0.05340	0.06772	0.02760	0.01900	0.00000	0.00287	0.00310	0.00892	0.00862	0.01148	0.00880	0.01017	0.01234	0.01310	0.01405	0.01266	0.01316	0.01296	0.00622	0.01268	0.01096	0.02640	0.01284	0.01859	0.01276	0.01479	0.01017	0.01021	0.01360	0.00850	0.00462	0.00353
Asia, southwest	Iraq	Iraqi	IRQ	167	IRQ	0.01391	0.01786	0	0.00023	0.00439	0.00980	0.00632	0.00834	0	0.01877	0	0.15823	0.05071	0.06906	0.02781	0.02246	0.00287	0.00000	0.00432	0.00940	0.01158	0.00984	0.00696	0.01251	0.01224	0.01778	0.01390	0.01274	0.01475	0.01494	0.00668	0.01443	0.00860	0.03157	0.01833	0.01571	0.01310	0.01771	0.00793	0.00870	0.01273	0.00793	0.00348	0.00241
Asia, southwest	Turkey	Turks	TUR	223	TUR	0.04967	0.01359	0	0.01191	0.01204	0.00828	0.01246	0.01244	0	0.02567	0	0.13936	0.03242	0.04695	0.01535	0.01326	0.00310	0.00432	0.00000	0.00867	0.00676	0.01383	0.01046	0.00985	0.01418	0.01100	0.01277	0.01305	0.01263	0.01331	0.00886	0.01197	0.01260	0.01914	0.01496	0.01795	0.01176	0.01393	0.01159	0.00770	0.01259	0.00850	0.00480	0.00748
Europe, east	Ukrania	Ukranians	UKR	782	UKR	0.04628	0.00518	0.00178	0.00073	0.00301	0.01040	0.00399	0.01795	0	0.02228	0.00400	0.21562	0.06181	0.08365	0.03276	0.02765	0.00892	0.00940	0.00867	0.00000	0.00079	0.00155	0.00118	0	0.00035	0.00267	0.00330	0.00006	0.00189	0.00197	0.00017	0.00013	0.00121	0.01276	0.00251	0.00410	0.00106	0.00234	0.00218	0.00230	0.00299	0.00073	0.00219	0.00290
Europe, east	Republic of Belarus	Belorussians	BEL	267	BEL	0.06136	0.00212	0	0.00274	0.00648	0.01442	0.00536	0.01623	0	0.02378	0	0.19842	0.05267	0.07092	0.02848	0.02321	0.00862	0.01158	0.00676	0.00079	0.00000	0.00685	0.00368	0.00067	0.00340	0.00176	0.00430	0.00167	0.00327	0.00489	0.00291	0.00249	0.00533	0.00957	0.00370	0.00440	0.00280	0.00315	0.00535	0.00301	0.00323	0.00289	0.00433	0.00657
Europe, central	Austria	Austrians	AUS	374	AUS	0.03863	0.00839	0.00705	0.00127	0.00396	0.00767	0.00408	0.02920	0	0.03022	0.01089	0.23982	0.07002	0.09696	0.04034	0.03689	0.01148	0.00984	0.01383	0.00155	0.00685	0.00000	0.00259	0.00240	0	0.00462	0.00351	0.00214	0.00209	0.00230	0.00083	0.00272	0.00186	0.02159	0.00455	0.00629	0.00400	0.00339	0.00169	0.00547	0.00494	0.00122	0.00304	0.00095
Europe, east	Hungary	Hungarians	HUN	301	HUN	0.04136	0.00672	0.00491	0.00194	0	0.01071	0.00043	0.02493	0	0.01871	0.00185	0.23885	0.06378	0.08777	0.03483	0.02868	0.00880	0.00696	0.01046	0.00118	0.00368	0.00259	0.00000	0.00173	0.00161	0.00614	0.00630	0.00168	0.00198	0.00056	0	0.00259	0.00432	0.02173	0.00207	0.00766	0.00508	0.00613	0.00041	0.00499	0.00353	0.00187	0.00212	0.00198
Europe, east	Solvakia	Slovaks	SVK	581	SVK	0.05811	0.00271	0.00390	0.00422	0.00174	0.01086	0.00554	0.01983	0	0.02519	0.00362	0.23421	0.06327	0.08625	0.03424	0.02918	0.01017	0.01251	0.00985	0	0.00067	0.00240	0.00173	0.00000	0.00014	0.00154	0.00241	0.00009	0.00120	0.00140	0.00058	0	0.00181	0.01375	0.00139	0.00287	0.00055	0.00196	0.00298	0.00372	0.00364	0.00118	0.00256	0.00513
Europe, east	Slovenia	Slovenians	SLO	327	SLO	0.04385	0.00389	0.00931	0.00223	0.00189	0.01220	0.00264	0.02436	0	0.02299	0.01180	0.24937	0.06966	0.09486	0.04029	0.03643	0.01234	0.01224	0.01418	0.00035	0.00340	0	0.00161	0.00014	0.00000	0.00373	0.00215	0	0.00107	0.00081	0.00054	0.00007	0.00132	0.01511	0.00173	0.00490	0.00145	0.00192	0.00193	0.00439	0.00365	0.00099	0.00372	0.00350
Europe, southeast	Bosnia-Herzegovina	Bosnians, Bosnias, Herzegovina	BOS	510	BOS	0.08541	0.00861	0.01027	0.01199	0.00960	0.01316	0.00747	0.03451	0	0.03501	0.00916	0.24955	0.06367	0.08809	0.03534	0.02946	0.01310	0.01778	0.01100	0.00267	0.00176	0.00462	0.00614	0.00154	0.00373	0.00000	0.00298	0.00313	0.00145	0.00303	0.00560	0.00331	0.00892	0.01392	0.00534	0.00576	0.00432	0.00072	0.00521	0.00494	0.00410	0.00222	0.00498	0.01058
Europe, southeast	Croatia	Croatians, Žumberak	CRO	892	CRO	0.05172	0.00881	0.00515	0.00835	0.00555	0.00967	0.00250	0.01869	0	0.02126	0.01304	0.21068	0.06221	0.08575	0.03451	0.03232	0.01405	0.01390	0.01277	0.00330	0.00430	0.00351	0.00630	0.00241	0.00215	0.00298	0.00000	0.00282	0.00368	0.00435	0.00479	0.00363	0.00479	0.01366	0.00773	0.00455	0.00362	0.00329	0.00619	0.00528	0.00637	0.00333	0.00566	0.00704
Asia, north	Russia	Russians	RUS	850	RUS	0.05004	0.00397	0.00470	0.00071	0.00049	0.01128	0.00612	0.01961	0	0.02347	0.00759	0.22643	0.06802	0.09176	0.03765	0.03302	0.01266	0.01274	0.01305	0.00006	0.00167	0.00214	0.00168	0.00009	0	0.00313	0.00282	0.00000	0.00219	0.00220	0.00089	0.00043	0.00189	0.01429	0.00240	0.00360	0.00154	0.00240	0.00273	0.00375	0.00331	0.00161	0.00414	0.00442
Europe, central	France	French	FRA	1244	FRA	0.06750	0.00650	0.01044	0.00711	0.00104	0.01183	0.00264	0.03076	0	0.02707	0.00681	0.26490	0.07874	0.10510	0.04249	0.03413	0.01316	0.01475	0.01263	0.00189	0.00327	0.00209	0.00198	0.00120	0.00107	0.00145	0.00368	0.00219	0.00000	0.00083	0.00288	0.00248	0.00769	0.01668	0.00274	0.00648	0.00447	0.00178	0.00147	0.00422	0.00277	0.00112	0.00341	0.00534
Europe, southeast	Greece	Greeks	GRE	930	GER	0.05675	0.00574	0.01021	0.00334	0	0.00768	0.00117	0.03166	0	0.02013	0.00513	0.26708	0.07997	0.10618	0.04435	0.03593	0.01296	0.01494	0.01331	0.00197	0.00489	0.00230	0.00056	0.00140	0.00081	0.00303	0.00435	0.00220	0.00083	0.00000	0.00194	0.00177	0.00549	0.02019	0.00197	0.00766	0.00438	0.00316	0.00211	0.00597	0.00431	0.00154	0.00335	0.00228
Europe, east	Czech Republic	Czechs	CZE	353	CZE	0.03356	0.00288	0	0	0.00062	0.00746	0.00250	0.02101	0	0.02114	0.00006	0.21767	0.06206	0.08418	0.03399	0.02914	0.00622	0.00668	0.00886	0.00017	0.00291	0.00083	0	0.00058	0.00054	0.00560	0.00479	0.00089	0.00288	0.00194	0.00000	0.00169	0.00011	0.02033	0.00141	0.00660	0.00248	0.00472	0.00156	0.00484	0.00451	0.00133	0.00142	0
Europe, east	Poland	Poles	POL	1250	POL	0.05066	0.00425	0.00568	0.00465	0.00291	0.01192	0.00707	0.02013	0	0.02480	0.00901	0.23726	0.07211	0.09485	0.03976	0.03363	0.01268	0.01443	0.01197	0.00013	0.00249	0.00272	0.00259	0	0.00007	0.00331	0.00363	0.00043	0.00248	0.00177	0.00169	0.00000	0.00211	0.01238	0.00229	0.00517	0.00052	0.00259	0.00388	0.00398	0.00465	0.00174	0.00392	0.00524
Europe, north	Estonia	Estonians	EST	165	EST	0.02927	0.00428	0.00091	0.00120	0.00932	0.00970	0.00856	0.02090	0.00624	0.02699	0.00940	0.21887	0.06072	0.08582	0.03792	0.03683	0.01096	0.00860	0.01260	0.00121	0.00533	0.00186	0.00432	0.00181	0.00132	0.00892	0.00479	0.00189	0.00769	0.00549	0.00011	0.00211	0.00000	0.01822	0.00484	0.00433	0.00031	0.00620	0.00638	0.00686	0.00852	0.00402	0.00524	0.00489
Europe, north	Finland	Finns	FIN	942	FIN	0.09230	0.01606	0.01722	0.03123	0.03162	0.03263	0.02759	0.02655	0.01317	0.04525	0.02884	0.21907	0.06298	0.08149	0.04026	0.03769	0.02640	0.03157	0.01914	0.01276	0.00957	0.02159	0.02173	0.01375	0.01511	0.01392	0.01366	0.01429	0.01668	0.02019	0.02033	0.01238	0.01822	0.00000	0.01877	0.01835	0.01152	0.01177	0.02137	0.01139	0.01637	0.01574	0.01993	0.02849
Europe, north	Norway	Norwegians	NOR	612	NOR	0.06373	0	0.01159	0.00198	0.00330	0.01247	0.00504	0.03847	0.00139	0.02663	0.00525	0.27825	0.08025	0.10638	0.04660	0.03786	0.01284	0.01833	0.01496	0.00251	0.00370	0.00455	0.00207	0.00139	0.00173	0.00534	0.00773	0.00240	0.00274	0.00197	0.00141	0.00229	0.00484	0.01877	0.00000	0.00983	0.00448	0.00478	0.00396	0.00862	0.00665	0.00433	0.00601	0.00627
Europe, north	Latvia	Latvians	LAT	412	LAT	0.06837	0.01136	0.01537	0.00795	0.00845	0.02089	0.00696	0.02076	0.00462	0.02968	0.01185	0.23608	0.06527	0.09128	0.03849	0.03266	0.01859	0.01571	0.01795	0.00410	0.00440	0.00629	0.00766	0.00287	0.00490	0.00576	0.00455	0.00360	0.00648	0.00766	0.00660	0.00517	0.00433	0.01835	0.00983	0.00000	0.00423	0.00636	0.00868	0.00815	0.00818	0.00574	0.00870	0.01336
Europe, north	Lithunia	Lithunians	LIT	342	LIT	0.04880	0.00571	0.00234	0.00877	0.00535	0.01452	0.01405	0.01671	0.00008	0.02930	0.00837	0.22500	0.06103	0.08386	0.03612	0.03322	0.01276	0.01310	0.01176	0.00106	0.00280	0.00400	0.00508	0.00055	0.00145	0.00432	0.00362	0.00154	0.00447	0.00438	0.00248	0.00052	0.00031	0.01152	0.00448	0.00423	0.00000	0.00294	0.00636	0.00490	0.00543	0.00221	0.00465	0.00742
Europe, north	Sweden	Swedes	SWE	637	SWE	0.07077	0.00697	0.00987	0.01000	0.00941	0.01302	0.01064	0.03353	0	0.03741	0.01339	0.25393	0.07018	0.09488	0.03999	0.03517	0.01479	0.01771	0.01393	0.00234	0.00315	0.00339	0.00613	0.00196	0.00192	0.00072	0.00329	0.00240	0.00178	0.00316	0.00472	0.00259	0.00620	0.01177	0.00478	0.00636	0.00294	0.00000	0.00501	0.00494	0.00446	0.00244	0.00552	0.01017
Europe, south	Italy	Italians	ITA	2963	ITA	0.04640	0.00893	0.00583	0.00155	0	0.00984	0.00408	0.02541	0	0.02555	0.00463	0.24867	0.08231	0.10662	0.04347	0.03504	0.01017	0.00793	0.01159	0.00218	0.00535	0.00169	0.00041	0.00298	0.00193	0.00521	0.00619	0.00273	0.00147	0.00211	0.00156	0.00388	0.00638	0.02137	0.00396	0.00868	0.00636	0.00501	0.00000	0.00424	0.00305	0.00142	0.00169	0.00161
Europe, south	Portugal	Portuguese	POR	1963	POR	0.04895	0.01073	0.00002	0.00867	0.00801	0.01192	0.00775	0.01326	0	0.02475	0.00788	0.20702	0.06009	0.08115	0.03093	0.02737	0.01021	0.00870	0.00770	0.00230	0.00301	0.00547	0.00499	0.00372	0.00439	0.00494	0.00528	0.00375	0.00422	0.00597	0.00484	0.00398	0.00686	0.01139	0.00862	0.00815	0.00490	0.00494	0.00424	0.00000	0.00241	0.00278	0.00348	0.00579
Europe, south	Spain	Spaniards	SPA	2549	SPA	0.05504	0.00910	0.00683	0.00661	0.00346	0.01280	0.00654	0.02198	0	0.02542	0.00581	0.23758	0.07534	0.09838	0.04039	0.03391	0.01360	0.01273	0.01259	0.00299	0.00323	0.00494	0.00353	0.00364	0.00365	0.00410	0.00637	0.00331	0.00277	0.00431	0.00451	0.00465	0.00852	0.01637	0.00665	0.00818	0.00543	0.00446	0.00305	0.00241	0.00000	0.00238	0.00432	0.00531
Europe, southeast	Bulgaria	Bulgarians	BUL	879	BUL	0.04617	0.00803	0.00160	0.00299	0.00172	0.01012	0.00359	0.01819	0	0.02355	0.00271	0.22729	0.06686	0.08933	0.03563	0.02922	0.00850	0.00793	0.00850	0.00073	0.00289	0.00122	0.00187	0.00118	0.00099	0.00222	0.00333	0.00161	0.00112	0.00154	0.00133	0.00174	0.00402	0.01574	0.00433	0.00574	0.00221	0.00244	0.00142	0.00278	0.00238	0.00000	0.00095	0.00162
Europe, central	Germany	Germans	GER	685	GRE	0.04019	0.00943	0	0.00380	0.00251	0.00705	0.00527	0.01784	0	0.02401	0	0.21581	0.06041	0.08115	0.03078	0.02475	0.00462	0.00348	0.00480	0.00219	0.00433	0.00304	0.00212	0.00256	0.00372	0.00498	0.00566	0.00414	0.00341	0.00335	0.00142	0.00392	0.00524	0.01993	0.00601	0.00870	0.00465	0.00552	0.00169	0.00348	0.00432	0.00095	0.00000	0.00119
Europe, southeast	Romania	Romanians	ROM	105	ROM	0.02752	0.00799	0.00183	0.00107	0.00577	0.01254	0.00068	0.02420	0.00453	0.01692	0.00468	0.23293	0.06272	0.08823	0.03528	0.03063	0.00353	0.00241	0.00748	0.00290	0.00657	0.00095	0.00198	0.00513	0.00350	0.01058	0.00704	0.00442	0.00534	0.00228	0	0.00524	0.00489	0.02849	0.00627	0.01336	0.00742	0.01017	0.00161	0.00579	0.00531	0.00162	0.00119	0.00000
[truncated: 1 more columns]
