# Supplementary material for: Maternal Genetic Composition of a Medieval Population from a Hungarian-Slavic Contact Zone in Central Europe
Source: PLoS One. 2016 Mar 10;11(3):e0151206. doi: 10.1371/journal.pone.0151206 (PMC4786151; doi:10.1371/journal.pone.0151206)
Supplement: S6 Table — FST values, p values and Slatkin matrix of 11 medieval populations from Europe and one population from Asia. (XLSX) [file pone.0151206.s009.xlsx]

## Sheet: S6
S6 Table. Fst values, p values and Slatkin matrix of 11 medieval populations from Europe and one population from Asia
pairwise Fst values/p values
Region	Country	Population	Abbreviation	Centuries (AD)	Culture/Period	N														References
								SVK_med	POL_med	HUN_med	HUN_Cum	HUN_Lomb	ITA_Lomb	ITA_med	SPA_med	ICE_med	NOR_Vik	DAN_Vik_med	MON_Xiongnu
Europe, east	Slovakia	medieval Slavs from Slovakia: Nitra-Sindolka, Csekej, Lébény	SVK_med	10th – 11th	Medieval	20	SVK_med	*	0.08474+-0.0025	0.00733+-0.0009	0.01693+-0.0015	0.00297+-0.0006	0.02218+-0.0016	0.00337+-0.0006	0.00168+-0.0004	0.00218+-0.0004	0.00238+-0.0005	0.00901+-0.0010	0.00000+-0.0000	This study (19); Tömöry et al. 2007 (1)
Europe, east	Poland	medieval Slavs from Poland: Cedynia (West Pomerania Province), Ostrów Lednicki (Greater Poland Province)	POL_med	11th – 15th	Medieval	20	POL_med	0.02702	*	0.18186+-0.0037	0.32462+-0.0044	0.60806+-0.0046	0.05702+-0.0025	0.02376+-0.0014	0.06623+-0.0024	0.27680+-0.0042	0.46085+-0.0048	0.37274+-0.0053	0.00000+-0.0000	Juras et al. 2014 (20)
Europe, east	Hungary	medieval Hungarians	HUN_med	10th – 12th	Medieval	26	HUN_med	0.05736	0.01246	*	0.10633+-0.0029	0.10593+-0.0030	0.00881+-0.0009	0.08187+-0.0027	0.00010+-0.0001	0.00921+-0.0009	0.00327+-0.0005	0.28205+-0.0043	0.00000+-0.0000	Tömöry et al. 2007 (26)
Europe, east	Hungary	medieval Cumanians	HUN_Cum	13th – 14th	Medieval	11	HUN_Cum	0.08148	0.00768	0.03185	*	0.33056+-0.0044	0.08702+-0.0031	0.05871+-0.0025	0.32413+-0.0048	0.40521+-0.0046	0.33234+-0.0041	0.12900+-0.0034	0.00129+-0.0004	Bogácsi-Szabó et al. 2005 (11)
Europe, east	Hungary	Lombards from Hungary: Szólád	HUN_Lomb	6th	Lombard	28	HUN_Lomb	0.06301	-0.00590	0.01825	0.00582	*	0.21731+-0.0035	0.07950+-0.0027	0.02069+-0.0013	0.79309+-0.0041	0.35274+-0.0047	0.67657+-0.0048	0.00000+-0.0000	Alt et al. 2014 (28)
Europe, south	Italy - Piedmont	Lombards from Italy: Rivoli, Corso Levi (Turin); Rivoli, La Perosa (Turin); Mombello Monferrato (Alessandria); Collegno (Turin); Centallo, San Gervasio (Cuneo)	ITA_Lomb	6th – 8th	Lombard	28	ITA_Lomb	0.04495	0.02634	0.04500	0.03833	0.00831	*	0.02327+-0.0016	0.02604+-0.0015	0.45184+-0.0048	0.27591+-0.0047	0.19899+-0.0039	0.00000+-0.0000	Vai et al. 2015 (28)
Europe, south	Italy - Tuscans	medieval Italians: Firenze, Piazza Signoria; Pisa, Vicopisano; Livorno, Castello Donoratico; Massa Carrara, Fivizzano; Siena, Santa Maria della Scala; Grosseto, San Quirico	ITA_med	10th – 15th	Medieval	27	ITA_med	0.08207	0.03771	0.02590	0.05646	0.02025	0.03738	*	0.00505+-0.0006	0.17939+-0.0035	0.12741+-0.0031	0.25007+-0.0041	0.00000+-0.0000	Guimaraes et al. 2009 (27)
Europe, south	Spain	medieval Spaniards: Basque, Aldaieta	SPA_med	6th – 7th	Medieval	56	SPA_med	0.07144	0.02315	0.06987	0.00570	0.02817	0.02976	0.04885	*	0.02020+-0.0015	0.04059+-0.0020	0.01436+-0.0011	0.00000+-0.0000	Alzualde et al. 2006 (56)
Europe, north	Iceland	early medieval Icelander	ICE_med	10th – 12th	Medieval	73	ICE_med	0.05705	0.00461	0.03172	0.00063	-0.00762	-0.00065	0.00828	0.01554	*	0.76022+-0.0046	0.57182+-0.0054	0.00000+-0.0000	Helgason et al. 2009 (73)
Europe, north	Norvay	Vikings from Norvay: Nord-Trøndelag, Nordland, Sør-Trøndelag, Telemark, Troms, Oppland, Hedmark	NOR_Vik	6th – 11th	Viking	56	NOR_Vik	0.05016	-0.00126	0.03626	0.00484	0.00172	0.00402	0.01107	0.01446	-0.00422	*	0.49193+-0.0049	0.00000+-0.0000	Krzewińska et al. 2015 (56)
Europe, north	Denmark	medieval Danes and Vikings: Galgedil, Kongemarken, Riisby	DAN_Vik_med	8th – 16th	Viking, Medieval	29	DAN_Vik_med	0.04664	0.00211	0.00554	0.02103	-0.00642	0.00871	0.00650	0.03048	-0.00307	-0.00134	*	0.00000+-0.0000	Melchior et al. 2010 (29)
Asia, central	Mongolia	Xiongnu period: Hsiung-nu	MON_Xiongnu	3th BC – 2th	Xiongnu	46	MON_Xiongnu	0.22608	0.14522	0.14556	0.11037	0.17553	0.21039	0.22332	0.19159	0.19613	0.19984	0.17143	*	Keyser-Tracqui (2003) 43; Kim et al. 2010 (3)
Slatkin Fst values
Region	Country	Population	Abbrevation			N														References
								SVK_med	POL_med	HUN_med	HUN_Cum	HUN_Lomb	ITA_Lomb	ITA_med	SPA_med	ICE_med	NOR_Vik	DAN_Vik_med	MON_Xiongnu
Europe, east	Slovakia	Nitra-Sindolka, Csekej, Lébény	SVK_med	10th – 11th	Medieval	20	SVK_med	0	0.02777	0.06084	0.08870	0.06724	0.04707	0.08941	0.07694	0.06051	0.05281	0.04892	0.29213	This study (19); Tömöry et al. 2007 (1)
Europe, east	Poland	Cedynia (West Pomerania Province), Ostrów Lednicki (Greater Poland Province)	POL_med	11th – 15th	Medieval	20	POL_med	0.02777	0.00000	0.01261	0.00774	0	0.02705	0.03919	0.02370	0.00463	0	0.00212	0.16989	Juras et al. 2014 (20)
Europe, east	Hungary	ancient Hungarians	HUN_med	10th – 12th	Medieval	26	HUN_med	0.06084	0.01261	0.00000	0.03290	0.01859	0.04712	0.02659	0.07512	0.03276	0.03762	0.00557	0.17035	Tömöry et al. 2007 (26)
Europe, east	Hungary	Cumanians	HUN_Cum	13th – 14th	Medieval	11	HUN_Cum	0.08870	0.00774	0.03290	0.00000	0.00586	0.03986	0.05984	0.00574	0.00063	0.00487	0.02148	0.12407	Bogácsi-Szabó et al. 2005 (11)
Europe, east	Hungary	Szólád	HUN_Lomb	6th	Lombard	28	HUN_Lomb	0.06724	0	0.01859	0.00586	0.00000	0.00838	0.02067	0.02899	0	0.00173	0	0.21289	Alt et al. 2014 (28)
Europe, south	Italy - Piedmont	Rivoli, Corso Levi (Turin); Rivoli, La Perosa (Turin); Mombello Monferrato (Alessandria); Collegno (Turin); Centallo, San Gervasio (Cuneo)	ITA_Lomb	6th – 8th	Lombard	28	ITA_Lomb	0.04707	0.02705	0.04712	0.03986	0.00838	0.00000	0.03884	0.03067	0	0.00403	0.00879	0.26645	Vai et al. 2015 (28)
Europe, south	Italy - Tuscans	Firenze, Piazza Signoria; Pisa, Vicopisano; Livorno, Castello Donoratico; Massa Carrara, Fivizzano; Siena, Santa Maria della Scala; Grosseto, San Quirico	ITA_med	10th – 15th	Medieval	27	ITA_med	0.08941	0.03919	0.02659	0.05984	0.02067	0.03884	0.00000	0.05136	0.00834	0.01120	0.00654	0.28754	Guimaraes et al. 2009 (27)
Europe, south	Spain	Basque, Aldaieta	SPA_med	6th – 7th	Medieval	56	SPA_med	0.07694	0.02370	0.07512	0.00574	0.02899	0.03067	0.05136	0.00000	0.01578	0.01467	0.03144	0.23700	Alzualde et al. 2006 (56)
Europe, north	Iceland	early medieval Icelander	ICE_med	10th – 12th	Medieval	73	ICE_med	0.06051	0.00463	0.03276	0.00063	0	0	0.00834	0.01578	0.00000	0	0	0.24399	Helgason et al. 2009 (73)
Europe, north	Norvay	Nord-Trøndelag, Nordland, Sør-Trøndelag, Telemark, Troms, Oppland, Hedmark	NOR_Vik	6th – 11th	Viking	56	NOR_Vik	0.05281	0	0.03762	0.00487	0.00173	0.00403	0.01120	0.01467	0	0.00000	0	0.24974	Krzewińska et al. 2015 (56)
Europe, north	Denmark	Galgedil, Kongemarken, Riisby	DAN_Vik_med	8th – 16th	Viking, Medieval	29	DAN_Vik_med	0.04892	0.00212	0.00557	0.02148	0	0.00879	0.00654	0.03144	0	0	0.00000	0.20690	Melchior et al. 2010 (29)
Asia, central	Mongolia	Hsiung-nu	MON_Xion	3th BC – 2th	Xiongnu	46	MON_Xiongnu	0.29213	0.16989	0.17035	0.12407	0.21289	0.26645	0.28754	0.23700	0.24399	0.24974	0.20690	0.00000	Keyser-Tracqui (2003) 43; Kim et al. 2010 (3)
