# Supplementary material for: Maternal Genetic Composition of a Medieval Population from a Hungarian-Slavic Contact Zone in Central Europe
Source: PLoS One. 2016 Mar 10;11(3):e0151206. doi: 10.1371/journal.pone.0151206 (PMC4786151; doi:10.1371/journal.pone.0151206)
Supplement: S8 Table — Population information and mtDNA haplogroup frequencies used for PCA with the medieval population from Slovakia and 33 modern-day Eurasian populations. (XLSX) [file pone.0151206.s011.xlsx]

## Sheet: S8
S8 Table. Population information and mtDNA haplogroup frequencies used for PCA with medieval population from Slovakia and 33 modern-day Eurasian populations
Region	Country	Population	Abbreviation	N	Mitochondrial haplogoups																																						References
						A	B	C	D	G	F	H	HV	HV0	I	J	K	L	M	N	R/R0	T	T1	T2	U	U1	U2	U3	U4	U5	U5a	U5b	U6	U7	U8	U9	V	W	X	Y	Z	Other
Europe, east	Slovakia	medieval Slavs from Slovakia: Nitra-Sindolka, Csekej, Lébény	SVK-med	20	SVK-med	0	0	0	0	0	0	25	0	0	0	20	0	0	0	0	5	0	15	15	0	0	0	0	5	0	5	0	0	0	10	0	0	0	0	0	0	0	This study (19); Tömöry et al. (1)
Asia, central	Kazakhstan	Kazakhs	KAZ	457	KAZ	6.78337	5.9081	8.09628	18.8184	7.43982	5.03282	12.4726	1.96937	0	0.875274	2.407	1.09409	0	4.59519	3.71991	0.875274	0	1.31291	3.06346	0.218818	0.437637	1.96937	0.218818	1.96937	0	3.50109	1.31291	0	0.437637	0.875274	0	0.656455	1.31291	0.218818	0.437637	0.875274	1.09409	Comas et al 2004 (20); Irwin et al. 2010 (246); Gokcumen et al. 2008 (126); Gokcumen et al. 2008 (10); Comas et al. 1998 (55)
Asia, southwest	Iran	Iranians	IRN	646	IRN	0.619195	0.309598	0.464396	1.08359	0.309598	0	17.4923	8.04954	0.154799	2.32198	14.2415	6.03715	1.39319	2.94118	4.64396	4.33437	0.928793	3.25077	4.33437	0.154799	2.32198	0.928793	2.47678	1.54799	0	2.47678	0.773994	0.309598	7.89474	0.619195	0	0.464396	2.01238	2.16718	0	0.309598	2.63158	Comas et al. 2000 (19); Richards et al. 2000 (12); Metspalu et al. 2004 (36); Quintana-Murci et al. 2004 (37); Quintana-Murci et al. 2004 (21); Schönberg et al. 2011 (30); Metspalu et al. 2004 (30); Metspalu et al. 2004 (224); Metspalu et al. 2004 (6); Metspalu et al. 2004 (138); Nasidze et al 2008 (43); Nasidze et al 2008 (34); Quintana-Murci et al. 2004 (16)
Asia, southwest	Iraq	Iraqi	IRQ	283	IRQ	0	1.06007	0	0	0	0	19.4346	12.0141	0	1.06007	12.3675	4.59364	9.18728	1.06007	1.76678	6.00707	0.706714	5.30035	4.59364	2.12014	2.12014	1.41343	4.59364	3.18021	0	1.06007	0	0.706714	2.82686	0	0.706714	0	0.706714	1.41343	0	0	0	Al-Zahery et al. 2003, Al-Zahery et al. 2011 (167); Richards et al. 2000 (116)
Asia, southwest	Turkey	Turks	TUR	463	TUR	1.51188	0.215983	1.07991	2.59179	0.215983	0.431965	30.8855	4.75162	0	2.37581	7.99136	5.61555	1.2959	1.72786	1.72786	1.72786	0.215983	2.80778	4.31965	1.94384	2.37581	1.2959	3.67171	1.94384	0	1.72786	1.51188	0.431965	0.647948	0.647948	0	0.647948	1.94384	3.23974	0.431965	0	6.04752	Calafell et al. 1996 (28); Comas et al. 1996 (45); Kivisild et al. 2002 (5); Richards et al. 1996 (22); Richards et al. 2000 (143); Mergen et al. 2005 (14); Di Benedetto et al. 2001 (17); Schönberg et al. 2011 (25); Mergen et al. 2005 (15); Quintana-Murci et al. 2004 (48); Di Benedetto et al. 2001 (20); Mergen et al. 2005 (17); Mergen et al. 2005 (15); Di Benedetto et al. 2001 (19); Mergen et al.…
Europe, east	Czech Republic	Czechs	CZE	436	CZE	0.229358	0	0	0.229358	0	0	42.2018	1.37615	0.917431	2.52294	10.7798	3.89908	0.229358	1.37615	1.14679	0	0.229358	3.66972	8.02752	0	0	1.37615	1.6055	2.52294	0	6.42202	2.29358	0	0.458716	0.229358	0	2.06422	0.917431	1.6055	0	0	3.66972	Richards et al. 2000 (83); Vanecek et al. 2004 (91); Malyarchuk et al. 2006 (177); Mielnik-Sikorska et al. 2013 (85)
Europe, east	Hungary	Hungarians	HUN	301	HUN	0	0	0	0.664452	0	0	38.8704	0.332226	1.99336	2.32558	9.96678	6.31229	0.332226	0.664452	0.664452	0.332226	0.996678	2.32558	9.30233	0	0.332226	0.996678	0.664452	3.32226	0.664452	3.32226	3.32226	0.664452	0.332226	0.664452	0	3.65449	3.98671	1.3289	0	0	1.66113	Tömöry et al. 2007 (100); Irwin et al. 2006 (201)
Europe, east	Poland	Poles	POL	1287	POL	0.1554	0	0.4662	0.2331	0.1554	0	42.6573	1.0101	2.2533	1.8648	8.85781	3.885	0.3108	0.0777001	1.0101	0.3885	0.4662	2.1756	7.30381	0.0777001	0.4662	1.0878	0.932401	4.5066	0.3108	6.68221	4.1958	0.0777001	0.2331	0.932401	0	2.1756	3.2634	1.7094	0	0	0.0777001	Richards et al. 2000 (37); Malyarchuk et al. 2002 (435); Grzybowski et al. 2007 (164); Grzybowski et al. 2007 (87); Grzybowski et al. 2007 (73); Grzybowski et al. 2007 (87); Mielnik-Sikorska et al. 2013 (404)
Europe, east	Republic of Belarus	Belorussians	BEL	358	BEL	0	0	0.837989	0.27933	0.27933	0	39.6648	2.23464	2.51397	2.23464	7.82123	3.35196	0	1.11732	2.51397	0	0	2.23464	5.58659	3.91061	0.27933	1.11732	1.67598	2.7933	0.27933	5.58659	5.30726	0	0.27933	0	0	3.91061	2.7933	1.11732	0	0	0.27933	Kushniarevich et al. 2013 (267); Belyaeva et al. 2003 (91)
Europe, east	Solvakia	Slovaks	SVK	581	SVK	0.344234	0.172117	0.688468	0.344234	0	0	43.0293	1.89329	1.54905	2.92599	8.60585	3.78657	0.344234	1.37694	0.688468	0	0	1.20482	8.0895	0	0.516351	0.860585	0.860585	5.50775	0	5.16351	6.0241	0	0.172117	0.516351	0	1.72117	2.0654	1.0327	0	0	0.516351	Lehocký et al. 2008 (374); Malyarchuk et al. 2008 (137); Malyarchuk et al. 2008 (70)
Europe, east	Slovenia	Slovenians	SLO	327	SLO	0.30581	0	0	0	0	0	43.1193	0.30581	1.52905	2.14067	9.48012	5.8104	0	0	0	0	0	3.36391	7.33945	0.30581	0.611621	1.52905	1.22324	3.0581	0	6.72783	3.66972	0.30581	0	0.611621	0	3.97554	2.14067	1.52905	0	0	0.917431	Malyarchuk et al. 2003 (102); Zupanic Pajnic et al. 2004 (128); Šarac et al. 2014 (97)
Europe, east	Ukrania	Ukranians	UKR	782	UKR	0.383632	0	0.767263	0.127877	0.255754	0	38.7468	2.8133	1.1509	2.8133	8.18414	4.98721	0.127877	0.127877	1.02302	0.255754	9.07928	0.511509	1.6624	0	0	1.53453	1.02302	5.49872	0	6.64962	3.83632	0	0	0.255754	0	4.09207	2.68542	1.40665	0	0	0	Malyarchuk and Derenko 2001 (18); Pshenichnov et al. 2013 (607); Mielnik-Sikorska et al. 2013 (159)
Europe, north	Finland	Finns	FIN	971	FIN	0	0	0	0	0	0.102987	36.3543	0	0.514933	4.22245	5.87024	4.53141	0	0	0.411946	0.205973	0	1.95675	2.36869	0	0.102987	0.61792	0	1.13285	0.102987	6.07621	14.6241	0	0	0.61792	0	6.79712	9.57775	1.33883	0	1.85376	0.61792	Hedmann et al. 2007 (20); Finnilä et al. 2001 (189); Kittles et al. 1999 (74); Lahermo et al. 1996 (32); Sajantila et al. 1995 (50); Meinilä et al. 2001 (103); Meinilä et al. 2001 (98); Richards et al. 1996 (29); Meinilä et al. 2001 (100); Hedmann et al. 2007 (30); Meinilä et al. 2001 (100); Hedmann et al. 2007 (30); Hedmann et al. 2007 (28); Hedmann et al. 2007 (30); Hedmann et al. 2007 (29); He…
Europe, north	Latvia	Latvians	LAT	412	LAT	0	0	0	0	0.485437	0	41.9903	2.18447	0	4.61165	6.06796	2.42718	0	0	0	0	1.21359	1.69903	6.31068	1.21359	0	3.64078	2.18447	8.73786	0	7.28155	2.6699	0	0	0	0	2.6699	4.12621	0.242718	0	0	0.242718	Lappalainen et al. 2008 (114); Pliss et al. 2006 (298)
Europe, north	Lithunia	Lithunians	LIT	342	LIT	0.292398	0	0	0	0	0	45.3216	0.877193	0	3.21637	6.43275	1.46199	0	0.584795	2.33918	0	0	3.21637	7.01754	0.584795	0	0	1.16959	3.80117	0	6.72515	4.67836	0	0	0.584795	0	4.97076	2.04678	0.877193	0	0	3.80117	Lappalainen et al. 2008 (163); Kasperavicuite et al. 2004 (30); Kasperavicuite et al. 2004 (30); Kasperavicuite et al. 2004 (30); Kasperavicuite et al. 2004 (30); Kasperavicuite et al. 2004 (30); Kasperavicuite et al. 2004 (29)
Europe, north	Norway	Norwegians	NOR	628	NOR	0.159236	0	0	0	0	0	45.7006	0.159236	0.159236	1.91083	10.5096	5.41401	0.318471	0.159236	0.955414	0	0.477707	0.955414	7.64331	0.796178	0.159236	0.159236	1.27389	2.70701	0	5.41401	6.05096	0	0	0.955414	0	3.66242	1.75159	0.477707	0	0.318471	1.75159	Helgason et al. 2001 (323); Richards et al. 2000 (16); Opdal et al. 1998 (215); Passarino et al. 2002 (74)
Europe, north	Sweden	Swedes	SWE	637	SWE	0	0.156986	0.313972	0.156986	0	0.627943	45.8399	0.470958	1.0989	2.82575	7.69231	6.43642	0.627943	0.156986	0	0	0	2.66876	4.08163	0.156986	0.470958	0.784929	0.627943	2.98273	0	5.96546	6.12245	0	0.470958	1.72684	0	3.92465	1.25589	1.25589	0	0.470958	0.627943	Sajantila et al. 1996 (32); Lappalainen et al. 2008 (295); Tillmar et al. 2010 (37); Tillmar et al. 2010 (39); Tillmar et al. 2010 (39); Tillmar et al. 2010 (38); Tillmar et al. 2010 (52); Tillmar et al. 2010 (38); Tillmar et al. 2010 (39); Kittles et al. 1999 (28)
Europe, south	Italy	Italians	ITA	3147	ITA	0.0317763	0	0.0953289	0.127105	0	0	40.8643	2.73276	0.635526	1.3346	8.16651	7.49921	0.762631	0.571973	1.30283	1.2075	0.571973	3.0823	8.38894	0.127105	1.08039	1.46171	1.93835	1.77947	0	3.0823	2.00191	0.476644	0.571973	0.413092	0	2.60566	1.7477	1.84303	0	0	3.49539	Tagliabracci et al. 2001 (83); Babalini et al. 2005 (11); Verginelli et al. 2003 (50); Bini et al. 2003 (99); Turchi et al. 2008 (46); Turchi et al. 2008 (44); Babalini et al. 2005 (53); Messina et al. 2010 (103); Richards et al. 2000 (48); Turchi et al. 2008 (55); Messina et al. 2010 (21); Turchi et al. 2008 (72); Falachi et al. 2006 (61); Francalacci et al. 1996 (49); Achilli et al. 2007 (118);…
Europe, south	Portugal	Portuguese	POR	2047	POR	0	0	0	0.048852	0	0	42.257	0.048852	1.80752	2.10064	6.93698	6.00879	6.15535	0.97704	0.537372	0.635076	0.293112	3.22423	6.30191	0.341964	0	1.36786	0.928188	1.46556	0.048852	2.78456	4.29897	2.4426	0.048852	0.097704	0	4.20127	2.00293	1.85638	0	0	0.781632	Corte-Real et al. 1996 (54); Richards et al. 1996 (30); Gonzalez et al. 2003 (78); Pereira et al. 2004 (25); Prieto et all 2011 (8); Pereira et al. 2004 (23); Prieto et all 2011 (1); Pereira et al. 2004 (27); Prieto et all 2011 (20); Pereira et al. 2004 (37); Prieto et al 2011 (2); Pereira et al. 2004 (29); Prieto et all 2011 (13); Pereira et al. 2004 (55); Pereira et al. 2004 (4); Prieto et all …
Europe, south	Spain	Spaniards	SPA	3374	SPA	0.148192	0.0889152	0.118554	0.0889152	0	0.0296384	41.9976	0.622407	1.51156	1.00771	6.7872	5.80913	3.7048	0.711322	0.326023	0.444576	0.148192	2.43035	7.11322	0.355661	0.0889152	1.1559	1.06698	1.57084	0	2.37107	5.18672	4.59395	0.0296384	0.17783	0	4.8607	1.36337	1.65975	0.0296384	0	2.40071	Corte-Real et al. 1996 (11); Pinto et al. 1996 (18); Prieto et all 2011 (90); Larruga et al. 2001 (38); Alvarez et al. 2007 (11); Prieto et all 2011 (22); Alvarez et al. 2007 (5); Prieto et all 2011 (7); Alvarez et al. 2007 (15); Prieto et all 2011 (46); Alvarez et al. 2007 (33); Picornell et al. 2005 (42); Prieto et all 2011 (42); Alvarez et al. 2007 (6); Prieto et all 2011 (5); Picornell et al.…
Europe, southeast	Bosnia-Herzegovina	Bosnians, Bosnias, Herzegovina	BOS	510	BOS	0	0	0	0.392157	0	0	44.5098	4.70588	2.15686	2.15686	7.64706	6.47059	0.196078	0.196078	0.784314	1.37255	0.196078	1.17647	2.94118	0	0.980392	0.980392	0.588235	4.70588	0	4.90196	3.72549	0.196078	0.784314	0.196078	0	3.52941	2.7451	1.56863	0	0.196078	0	Malyarchuk et al. 2003 (141); Šarac et al. 2014 (239); Šarac et al. 2014 (130)
Europe, southeast	Bulgaria	Bulgarians	BUL	989	BUL	0	0	0.202224	0.505561	0	0	41.8605	3.74115	2.02224	1.41557	7.68453	5.7634	0.303337	0.303337	1.6178	0.91001	1.31446	4.65116	4.65116	0.101112	1.31446	1.31446	2.02224	3.94338	0	4.44894	2.42669	0	0.707786	0.404449	0	1.51668	2.52781	1.82002	0	0.101112	0.404449	Calafell et al. 1996 (29); Karachanak et al. 2011 (850); Richards et al. 2000 (110)
Europe, southeast	Croatia	Croatians, Žumberak	CRO	892	CRO	0	0	0	0.224215	0	1.12108	40.4709	2.9148	1.23318	2.13004	8.07175	4.59641	0.112108	0	1.68161	0.112108	0	2.24215	5.9417	0.112108	0.784753	5.60538	1.23318	2.13004	0	5.04484	4.59641	0.112108	0.336323	0.224215	0	4.14798	3.47534	1.34529	0	0	0	Jeran et al. 2009 (119); Tolk et al. 2001 (108); Babalini et al. 2005 (35); Babalini et al. 2005 (24); Babalini et al. 2005 (13); Babalini et al. 2005 (24); Šarac et al. 2014 (488); Šarac et al. 2014 (81)
Europe, north	Sweden, Finland	Saami	SAAM	236	SAAM	0	0	0	6.35593	0	0	4.66102	0	0.847458	0	0	0	0	0	0	0	0	0	0	0	0	0	0	0	0	1.27119	42.3729	0	0	0	0	39.4068	0	0	0	2.9661	2.11864	Delghandi et al. 1998 (61); Sajantila et al. 1995 (21); Tillmar et al. 2010 (38); Sajantila et al. 1995 (25); Lahermo et al. 1996 (22); Sajantila et al. 1995 (69)
Asia, central	Kyrgyzstan	Kyrgyzs	KYR	351	KYR	4.8433	6.26781	13.9601	21.6524	5.41311	2.2792	9.40171	1.9943	0.2849	1.1396	3.4188	0.569801	0	7.69231	2.2792	1.4245	0	1.4245	0.2849	0	0.569801	1.1396	0.569801	3.1339	0	1.4245	1.1396	0	0.2849	0.2849	0	0.2849	1.4245	0.2849	1.1396	1.1396	2.849	Comas et al. 2004 (20); Irwin et al. 2010 (238); Comas et al. 1998 (48); Comas et al. 1998 (45)
Asia, central	Uzbekistan	Uzbeks	UZB	485	UZB	4.74227	1.85567	7.01031	11.9588	2.68041	2.8866	18.9691	2.26804	0.206186	2.06186	4.53608	2.8866	0.412371	6.59794	2.06186	2.68041	0.206186	2.26804	4.12371	0	0.824742	2.26804	1.03093	2.68041	0	1.64948	1.64948	0	1.23711	0	0	0.618557	1.64948	1.23711	0.206186	0.618557	3.91753	Devor et al. 2009 (1); Irwin et al. 2010 (51); Devor et al. 2009 (1); Devor et al. 2009 (3); Devor et al. 2009 (12); Irwin et al. 2010 (53); Devor et al. 2009 (1); Chaix et al. 2007 (40); Irwin et al. 2010 (45); Comas et al. 2004 (20); Devor et al. 2009 (2); Irwin et al. 2010 (96); Comas et al. 2004 (20); Devor et al. 2009 (8); Devor et al. 2009 (13); Irwin et al. 2010 (71); Devor et al. 2009 (2)…
Asia, north	Russia	Russians	RUS	1033	RUS	0.0968054	0	0.484027	0.387222	0.193611	0	42.6912	2.12972	1.8393	2.12972	7.0668	3.5818	0.193611	0.871249	1.06486	0.871249	0.290416	3.00097	6.96999	1.64569	0.290416	1.25847	0.774443	3.19458	0	7.35721	2.71055	0	0.0968054	0.677638	0	2.32333	1.8393	1.54889	0.0968054	0.484027	1.8393	Malyarchuk and Derenko 2001 (50); Malyarchuk et al. 2002 (197); Rubicz 2007, Rubicz et al. 2010 (21); Belyaeva et al. 2003 (75); Grzybowski et al. 2007 (78); Grzybowski et al. 2007 (78); Malyarchuk et al. 2004 (67); Belyaeva et al. 2003 (83); Richards et al. 2000 (25); Malyarchuk et al. 2004 (71); Orekov et al. 1999 (102); Malyarchuk et al. 2004 (73); Malyarchuk et al. 2004 (71); Malyarchuk et al…
Asia, south	Pakistan	Hunza Burusho; Hazara ; Kalash; Pathan; Pushtoons; Pakistani; Parsi; Sindhi; Baluch ; Brahui ; Makrani	PAK	689	PAK	0.145138	0.580552	0.870827	1.1611	0.145138	0.290276	10.7402	8.12772	0.145138	1.59652	4.06386	1.74165	2.32221	27.4311	2.03193	5.95065	0.435414	2.46734	1.74165	0	1.1611	8.418	0.145138	4.209	0	1.1611	0.145138	3.33817	3.33817	0	0.580552	0	2.90276	0.435414	0	0.870827	0	Quintana-Murci et al. 2004 (43); Quintana-Murci et al. 2004 (23); Quintana-Murci et al. 2004 (44); Rakha et al. 2011 (216); Quintana-Murci et al. 2004 (44); Coudaux et al. 2003 (36); Kivisild et al. 1999 (9); Quintana-Murci et al. 2004 (99); Quintana-Murci et al. 2004 (43); Quintana-Murci et al. 2004 (23); Quintana-Murci et al. 2004 (38); Quintana-Murci et al. 2004 (38); Quintana-Murci et al. 200…
Europe, central	Austria	Austrians	AUS	374	AUS	0	0	0.26738	0.26738	0	0	44.9198	0.802139	0.802139	1.06952	8.82353	8.55615	0	0	0.534759	0.26738	0.26738	4.0107	8.02139	0.26738	0.802139	1.87166	0.802139	4.54545	0	6.14973	2.40642	0	0	0.26738	0	1.06952	1.3369	1.3369	0	0	0.534759	Brandstätter et al. 2007 (259); Parson et al. 1998 (99); Handt et al. 1994 (16)
Europe, central	France	French	FRA	1315	FRA	0.0760456	0.228137	0	0	0	0.0760456	44.8669	2.05323	1.44487	2.05323	7.45247	8.51711	0.836502	0.304183	0.912548	0.988593	0.836502	1.74905	6.46388	0.532319	0.0760456	1.44487	1.06464	2.28137	0.0760456	3.4981	4.25856	0.152091	0.0760456	0.532319	0	3.42205	1.74905	0.836502	0	0	1.14068	Garcia et al. 2011 (6); Richard et al. 2007 (80); Richards et al. 2000 (71); Rousselet and Mangin 1998 (43); Richard et al. 2007 (46); Richard et al. 2007 (75); Richard et al. 2007 (54); Richard et al. 2007 (36); Dubut et al. 2004 (69); Richard et al. 2007 (80); Richard et al. 2007 (44); Falachi et al. 2006 (53); Varesi et al. 2000 (46); Dubut et al. 2004 (21); Richard et al. 2007 (120); Dubut et…
Europe, central	Germany	Germans	GER	2490	GER	0.0803213	0.0401606	0.120482	0.321285	0.120482	0.0401606	44.8594	0.481928	0.60241	2.12851	8.99598	6.54618	0.281124	0.401606	0.401606	0.0401606	0.321285	2.81124	7.79116	0.160643	0.321285	1.04418	1.1245	2.89157	0	5.1004	3.73494	0.0401606	0.0803213	0.240964	0	3.37349	1.72691	1.28514	0.0401606	0.0401606	2.40964	Garcia et al. 2011 (11); Hofmann et al. 1997 (66); Basner & Madea 2000 (100); Pfeiffer et al. 1999 (109); Baasner et al. 1998 (50); Pfeifer et al. 2001 (1197); Richards et al. 1996 (106); Tetzlaff et al. 2007 (208); Poetsch et al. 2004 (299); Lutz et al. 1998 (200); Brandstätter et al. 2006 (95); Richards et al. 1996 (49)
Europe, north	Estonia	Estonians	EST	262	EST	0	0	0	0	0	0	45.8015	0.763359	0	1.14504	10.687	1.9084	0	0	1.14504	0	0.763359	1.52672	7.63359	0.381679	0	1.52672	0.763359	5.72519	0	9.16031	4.19847	0	0	0.763359	0	1.52672	3.05344	0.763359	0	0	0.763359	Lappalainen et al. 2008 (117); Richards et al. 2000 (97); Sajantila et al. 1996 (20); Sajantila et al. 1995 (28)
Europe, southeast	Greece	Greeks	GRE	810	GRE	0	0	0.246914	0.246914	0	0	40.2469	2.71605	0	2.46914	10.3704	4.5679	0.123457	1.35802	1.85185	1.97531	0.246914	3.45679	5.92593	0.493827	1.48148	0.864198	2.71605	2.96296	0	2.83951	2.59259	0	0.246914	0.493827	0	1.97531	1.60494	4.19753	0	0	1.7284	Kouvatsi et al. 2001 (4); Forster et al. 2002 (15); Kouvatsi et al. 2001 (10); Kouvatsi et al. 2001 (7); Richards et al. 2000 (65); Forster et al. 2002 (13); Kouvatsi et al. 2001 (8); Richards et al. 2000 (60); Bosch et al. 2006 (25); Kouvatsi et al. 2001 (9); Irwin et al. 2006 (300); Vernesi et al. 2001 (30); Vernesi et al. 2001 (18); Forster et al. 2002 (10); Martinez et al. 2008 (178); Forster…
Europe, southeast	Romania	Romanians	ROM	196	ROM	0	0.510204	0	0	0	0	38.7755	2.55102	0.510204	0.510204	11.2245	5.61224	0	0	1.53061	4.08163	0	6.12245	5.10204	0.510204	0	1.53061	1.02041	2.55102	0	4.59184	4.08163	0	0	0	0	3.06122	3.06122	2.55102	0	0	0.510204	Richards et al. 2000 (91); Bosch et al. 2006 (46); Bosch et al. 2006 (59)
