# Supplementary material for: Maternal Genetic Composition of a Medieval Population from a Hungarian-Slavic Contact Zone in Central Europe
Source: PLoS One. 2016 Mar 10;11(3):e0151206. doi: 10.1371/journal.pone.0151206 (PMC4786151; doi:10.1371/journal.pone.0151206)
Supplement: S9 Table — The frequencies of shared haplotypes of 12 medieval populations. (XLSX) [file pone.0151206.s012.xlsx]

## Sheet: S9
S9 Table. Shared haplotype analysis (SHA) of medieval populations
						SVK_med	POL_med	HUN_med	HUN_Lomb	ITA_Lomb	ITA_med	SPA_med	ICE_med	DAN_Vik_med	NOR_Vik	CUM_med	MON_Xion				SVK_med	POL_med	HUN_med	HUN_Lomb	ITA_Lomb	ITA_med	SPA_med	ICE_med	DAN_Vik_med	NOR_Vik	CUM_med	MON_Xion
		Haplotypes (reference sequece is RSRS)	disregarded positions	Haplogroup	n	20	20	26	28	28	27	56	73	29	56	11	46				20	20	26	28	28	27	56	73	29	56	11	46
Medieval Slavs from Slovakia: Nitra-Sindolka, Csekej, Lébény (10th – 11th ) SVK_med		16126C 16129G 16163G 16186T 16187C 16223C 16230A 16278C 16294T 16311T		T1	3	3	1												SVK_med	20	20	1	4	6	9	11	28	14	6	17	4	0
		16069T 16126C 16129G 16187C 16189T 16223C 16230A 16278C 16311T		J	1	1			2	3		3	6	3	3				POL_med	20	3	20	5	4	3	6	11	8	0	8	1	0
		16129G 16187C 16189T 16223C 16230A 16239T 16278C 16311T		H	1	1													HUN_med	26	3	3	26	6	10	13	24	10	2	14	4	0
		16069T 16126C 16129G 16187C 16189T 16193T 16223C 16230A 16311T		J	1	1									2				HUN_Lomb	28	3	3	5	28	12	12	28	23	7	17	5	0
		16129G 16146G 16187C 16189T 16223C 16230A 16278C 16311T 16342C		U8	2	2													ITA_Lomb	28	3	2	6	7	28	12	37	14	5	16	5	0
		16129G 16187C 16223C 16230A 16278C 16311T 16326G 16356C 16362C		U4	1	1													ITA_med	27	3	4	6	5	9	27	25	10	4	17	4	0
		16129G 16187C 16189T 16223C 16230A 16278C 16294T 16296T 16298C 16311T		T2	1	1													SPA_med	56	4	2	3	8	9	12	56	19	6	18	6	0
		16069T 16126C 16129G 16187C 16223C 16230A 16265G 16311T 16319A		J	1	1													ICE_med	73	4	5	7	15	12	15	40	73	11	25	6	0
		16129G 16187C 16189T 16223C 16230A 16278C 16311T		H	2	2		3	4	6	10	24	6	2	11	4			DAN_Vik_med	29	4	0	3	10	10	11	28	18	29	15	4	0
		16126C 16129G 16187C 16189T 16223C 16230A 16278C 16294T 16296T 16304C 16311T		T2	1	1					1	1	2	1	1				NOR_Vik	56	5	7	6	10	12	6	40	26	6	56	6	0
		16126C 16129G 16187C 16223C 16230A 16278C 16294T 16296T 16298C 16311T	16182C 16183C	T2	1	1		1											CUM_med	11	2	1	3	5	6	11	35	8	2	13	11	0
		16129G 16187C 16189T 16223C 16230A 16256T 16270T 16278C 16291T 16311T 16399G		U5a	1	1													MON_Xion	46	0	0	0	0	0	0	0	0	0	0	0	46
		16129G 16187C 16188G 16189T 16223C 16230A 16278C 16311T		H	1	1
		16069T 16126C 16129G 16145A 16187C 16189T 16223C 16230A 16231C 16261T 16278C 16311T		J2	1	1
		16126C 16129G 16187C 16223C 16230A 16278C 16311T 16362C	16183C	R0	1	1
		16129G 16187C 16189T 16223C 16230A 16278C 16362C		H	1	1															SVK_med	POL_med	HUN_med	HUN_Lomb	ITA_Lomb	ITA_med	SPA_med	ICE_med	DAN_Vik_med	NOR_Vik	CUM_med	MON_Xion
						20	1	4	6	9	11	28	14	6	17	4	0				20	20	26	28	28	27	56	73	29	56	11	46
																			SVK_med	20	100	5	15.3846	21.4286	32.1429	40.7407	50	19.1781	20.6897	30.3571	36.3636	0
						SVK_med	POL_med	HUN_med	HUN_Lomb	ITA_Lomb	ITA_med	SPA_med	ICE_med	DAN_Vik_med	NOR_Vik	CUM_med	MON_Xion		POL_med	20	15	100	19.2308	14.2857	10.7143	22.2222	19.6429	10.9589	0	14.2857	9.09091	0
		Haplotypes (reference sequece is RSRS)	disregarded positions	Haplogroup	n	20	20	26	28	28	27	56	73	29	56	11	46		HUN_med	26	15	15	100	21.4286	35.7143	48.1481	42.8571	13.6986	6.89655	25	36.3636	0
Medieval Slavs from Poland (11th-15th) POL_med		16111T 16129G 16187C 16189T 16223C 16230A 16278C 16311T		H	1		1												HUN_Lomb	28	15	15	19.2308	100	42.8571	44.4444	50	31.5068	24.1379	30.3571	45.4545	0
		16129G 16187C 16189T 16223C 16230A 16278C 16311T 16362C		H	1		1				1	10	1		1	1			ITA_Lomb	28	15	10	23.0769	25	100	44.4444	66.0714	19.1781	17.2414	28.5714	45.4545	0
		16129G 16187C 16189T 16223C 16230A 16278C 16311T 16354T		H	1		1								1				ITA_med	27	15	20	23.0769	17.8571	32.1429	100	44.6429	13.6986	13.7931	30.3571	36.3636	0
		16080G 16129G 16187C 16223C 16230A 16278C 16311T 16356C		H	1		1												SPA_med	56	20	10	11.5385	28.5714	32.1429	44.4444	100	26.0274	20.6897	32.1429	54.5455	0
		16126C 16129G 16187C 16189T 16223C 16230A 16278C 16311T		H	1		1				1								ICE_med	73	20	25	26.9231	53.5714	42.8571	55.5556	71.4286	100	37.931	44.6429	54.5455	0
		16129G 16162G 16187C 16189T 16223C 16230A 16278C 16311T		H	1		1						1		1				DAN_Vik_med	29	20	0	11.5385	35.7143	35.7143	40.7407	50	24.6575	100	26.7857	36.3636	0
		16129G 16187C 16189T 16223C 16224C 16230A 16278C		K	1		1		2			1	3		1				NOR_Vik	56	25	35	23.0769	35.7143	42.8571	22.2222	71.4286	35.6164	20.6897	100	54.5455	0
		16129G 16187C 16189T 16222T 16223C 16230A 16270T 16278C		K	1		1												CUM_med	11	10	5	11.5385	17.8571	21.4286	40.7407	62.5	10.9589	6.89655	23.2143	100	0
		16129G 16187C 16230A 16258C 16266T 16274A 16311T 16390A	16183C	X	1		1												MON_Xion	46	0	0	0	0	0	0	0	0	0	0	0	100
		16129G 16187C 16230A 16311T	16183C	X	1		1	2
		16129G 16187C 16223C 16230A 16271C 16278C 16311T		HV	1		1
		16069T 16126C 16129G 16145A 16187C 16189T 16222T 16223C 16230A 16261T 16278C 16311T		J	1		1
		16126C 16129G 16187C 16189T 16223C 16230A 16278C 16311T 16362C		R0	1		1
		16145A 16187C 16189T 16223C 16230A 16278C 16298C 16311T		HV0	1		1
		16129G 16145A 16176G 16187C 16189T 16209C 16230A 16278C 16311T 16390A		N	1		1
		16129G 16187C 16189T 16223C 16230A 16278C 16304C 16311T		H	1		1	1			1				2
		16129G 16187C 16189T 16223C 16230A 16278C		H	1		1	2	1	3	2		1		1
		16126C 16129G 16163G 16186T 16187C 16223C 16230A 16278C 16294T 16311T		T1	1	3	1
		16069T 16126C 16129G 16145A 16172C 16187C 16189T 16222T 16223C 16230A 16261T 16278C 16311T		J	1		1		1				2		1
		16129G 16187C 16189T 16230A 16278C 16311T		W	1		1				1
						3	20	5	4	3	6	11	8	0	8	1	0
						SVK_med	POL_med	HUN_med	HUN_Lomb	ITA_Lomb	ITA_med	SPA_med	ICE_med	DAN_Vik_med	NOR_Vik	CUM_med	MON_Xion
		Haplotypes (reference sequece is RSRS)	disregarded positions	Haplogroup	n	20	20	26	28	28	27	56	73	29	56	11	46
Medieval Hungarians (10th-12th) HUN_med		16129G 16140C 16187C 16217C 16223C 16230A 16274A 16278C 16311T	16182C 16183C	B4	1			1
		16129G 16147A 16172C 16187C 16230A 16278C 16311T 16320T 16355T	16183C	N1a	2			2
		16129G 16187C 16189T 16230A 16278C 16311T 16356C		U4	1			1
		16129G 16187C 16189T 16223C 16230A 16278C 16311T		H	3	2		3	4	6	10	24	6	2	11	4
		16114A 16129G 16187C 16189T 16192T 16223C 16230A 16256T 16270T 16278C 16294T 16311T		U5a	1			1		1
		16129G 16187C 16189T 16223C 16230A 16278C 16311T 16356C		U4	1			1	1				2
		16129G 16147A 16172C 16187C 16230A 16248T 16278C 16311T 16320T 16355T	16183C	N1a	1			1
		16129G 16187C 16189T 16223C 16230A 16259A 16278C		U	1			1
		16148T 16187C 16189T 16230A 16278C 16311T		I5	1			1
		16126C 16129G 16187C 16189T 16223C 16230A 16278C 16294T 16304C 16311T		T2	1			1					1
		16126C 16129G 16187C 16223C 16230A 16278C 16294T 16296T 16298C 16311T	16182C 16183C	T2	1	1		1
		16129G 16187C 16189T 16223C 16230A 16278C		HV	2		1	2	1	3	2		1		1
		16129G 16153A 16187C 16189T 16223C 16230A 16278C 16298C 16311T		V7	1			1
		16051G 16126C 16129G 16147T 16187C 16189T 16223C 16230A 16278C 16294T 16296T 16311T		T2	1			1
		16129G 16187C 16189T 16223C 16230A 16278C 16304C 16311T		H5	1		1	1			1				2
		16126C 16129G 16148T 16187C 16189T 16218T 16223C 16230A 16278C 16294T 16304C 16311T		T2	1			1
		16093C 16129G 16187C 16189T 16223C 16230A 16278C 16311T 16366T		H	1			1
		16129G 16187C 16189T 16230A 16278C		M	1			1
		16129G 16187C 16230A 16311T	16183C	X	2		1	2
		16129G 16187C 16189T 16223C 16230A 16278C 16343G		U3	1			1
		16129G 16187C 16189T 16223C 16230A 16278C 16294T 16304C 16311T		H5	1			1
						3	3	26	6	10	13	24	10	2	14	4	0
						SVK_med	POL_med	HUN_med	HUN_Lomb	ITA_Lomb	ITA_med	SPA_med	ICE_med	DAN_Vik_med	NOR_Vik	CUM_med	MON_Xion
		Haplotypes (reference sequece is RSRS)	disregarded positions	Haplogroup	n	20	20	26	28	28	27	56	73	29	56	11	46
Lombards from Hungary: Szólád (6th) - HUN_Lomb		16129G 16187C 16189T 16223C 16230A 16278C 16291T 16311T		H	1				1
		16129G 16187C 16189T 16223C 16230A 16278C 16311T		H	4	2		3	4	6	10	24	6	2	11	4
		16069T 16126C 16129G 16187C 16189T 16223C 16230A 16278C 16311T		J	2	1			2	3		3	6		3
		16126C 16129G 16153A 16187C 16189T 16223C 16230A 16278C 16294T 16311T		T2	1				1				1	1
		16187C 16189T 16230A 16278C 16311T 16391A		I	2				2				1	3
		16069T 16126C 16129G 16145A 16172C 16187C 16189T 16222T 16223C 16230A 16261T 16278C 16311T		J	1		1		1				2		1
		16129G 16187C 16189T 16223C 16224C 16230A 16278C		K	2		1		2			1	3		1
		16129G 16145A 16176A 16187C 16189T 16230A 16278C 16311T 16390A		N1b	2				2
		16129G 16187C 16189T 16223C 16230A 16263C 16278C 16311T		H	1				1				1
		16129G 16187C 16189T 16223C 16230A 16278C		U	1		1	1	1	3	2		1		1
		16086C 16129G 16187C 16189T 16223C 16230A 16278C 16294T 16311T		HV	1				1
		16129G 16187C 16189T 16223C 16230A 16278C 16311T 16356C 16362C		U4	1				1
		16129G 16147A 16172C 16187C 16189T 16195C 16230A 16248T 16278C 16311T 16320T 16355T		N1	1				1					1
		16184T 16187C 16189T 16223C 16230A 16278C 16302G 16311T		H	1				1
		16129G 16187C 16189T 16223C 16230A 16261T 16278C 16311T 16356C		U4	1				1
		16129G 16172C 16187C 16189T 16223C 16230A 16278C 16311T		H	1				1
		16129G 16187C 16189T 16223C 16230A 16278C 16298C		HV	1				1							1
		16126C 16129G 16187C 16189T 16223C 16230A 16278C 16294T 16296T 16311T		T2	1				1
		16129G 16187C 16189T 16223C 16230A 16278C 16311T 16356C		U4	1			1	1				2
		16084A 16129G 16187C 16223C 16230A 16278C 16311T	16183C	H	1				1
		16069T 16075C 16126C 16129G 16187C 16189T 16223C 16230A 16278C 16311T		J	1				1
						3	3	5	28	12	12	28	23	7	17	5	0
						SVK_med	POL_med	HUN_med	HUN_Lomb	ITA_Lomb	ITA_med	SPA_med	ICE_med	DAN_Vik_med	NOR_Vik	CUM_med	MON_Xion
		Haplotypes (reference sequece is RSRS)	disregarded positions	Haplogroup	n	20	20	26	28	28	27	56	73	29	56	11	46
Lombards from Italy-Piedmont (6th-8th) ITA_Lomb		16129G 16187C 16189T 16223C 16230A 16278C 16284G 16294T 16311T		H	1					1
		16126C 16129G 16187C 16189T 16223C 16230A 16278C 16294T 16311T		T	1					1
		16069T 16126C 16129G 16187C 16189T 16223C 16230A 16278C 16311T		J	3	1			2	3		3	6	3	3
		16187C 16189T 16223C 16230A 16278C 16311T 16356C		U4	1					1
		16129G 16187C 16189T 16223C 16230A 16278C 16311T		H	6	2		3	4	6	10	24	6	2	11	4
		16051G 16129C 16187C 16189T 16223C 16230A 16256T 16278C 16311T		U2	1					1
		16187C 16189T 16223C 16230A 16256T 16270T 16278C 16294T 16311T		U5a	1					1
		16129G 16187C 16189T 16223C 16230A 16278C 16311T 16362C		H	1		1			1		10	1		1	1
		16114A 16129G 16187C 16189T 16192T 16223C 16230A 16256T 16270T 16278C 16294T 16311T		U5a	1			1		1
		16129G 16187C 16189T 16223C 16230A 16278C		H	3		1	2	1	3	2		1		1
		16093C 16126C 16129G 16153A 16187C 16189T 16223C 16230A 16278C 16311T		T2	1					1
		16129G 16187C 16189T 16223C 16230A 16278C 16293G		H	2					2
		16069T 16126C 16129G 16187C 16189T 16223C 16230A 16231C 16278C		J	1					1
		16129G 16145A 16187C 16189T 16230A 16278C 16311T 16325C 16362C		I	1					1
		16129G 16187C 16189T 16223C 16230A 16235G 16278C 16311T		H	1					1
		16126C 16129G 16153A 16187C 16223C 16230A 16278C 16294T 16311T	16183C	T2	1					1
		16069T 16126C 16129G 16153A 16187C 16189T 16223C 16230A 16278C 16311T		J	1					1
		16129G 16187C 16189T 16223C 16230A 16256T 16270T 16278C 16294T 16311T		U5a	1					1
						3	2	6	7	28	12	37	14	5	16	5	0
						SVK_med	POL_med	HUN_med	HUN_Lomb	ITA_Lomb	ITA_med	SPA_med	ICE_med	DAN_Vik_med	NOR_Vik	CUM_med	MON_Xion
		Haplotypes (reference sequece is RSRS)	disregarded positions	Haplogroup	n	20	20	26	28	28	27	56	73	29	56	11	46
Italy-Tuscans (medieval, 10th-15th) ITA_med		16129G 16187C 16189T 16223C 16230A 16278C 16311T		H	10	2		3	4	6	10	24	6	2	11	4
		16129G 16187C 16189T 16223C 16230A 16278C		H	2		1	2	1	3	2		1		1
		16129G 16187C 16189T 16223C 16230A 16278C 16294T 16296T 16304C 16311T		T2	2						2
		16129G 16187C 16189T 16223C 16224C 16230A 16278C 16355T		K	1						1
		16129G 16187C 16189T 16223C 16230A 16274A 16278C 16311T		H	1						1
		16126C 16129G 16187C 16189T 16193T 16223C 16230A 16278C 16294T 16296T 16304C 16311T		T2	1						1
		16126C 16129G 16187C 16189T 16193T 16223C 16230A 16278C 16311T		J1	1						1
		16114A 16129G 16187C 16189T 16223C 16230A 16278C 16311T		M	1						1
		16129G 16174T 16187C 16189T 16223C 16230A 16278C 16311T		D	1						1			1
		16129G 16187C 16189T 16223C 16230A 16278C 16304C 16311T		H	1		1	1			1				2
		16129G 16187C 16189T 16223C 16230A 16278C 16311T 16318T		U7	1						1
		16126C 16129G 16187C 16189T 16223C 16230A 16278C 16294T 16296T 16304C 16311T		T2	1	1					1	1	2	1	1
		16129G 16187C 16189T 16230A 16278C 16311T		H	1		1				1
		16129G 16187C 16223C 16230A 16278C 16311T		H	1						1		1		2
		16129G 16187C 16189T 16223C 16230A 16261T 16278C 16311T		H	1						1
		16126C 16129G 16187C 16189T 16223C 16230A 16278C 16311T		H	1		1				1
						3	4	6	5	9	27	25	10	4	17	4	0
						SVK_med	POL_med	HUN_med	HUN_Lomb	ITA_Lomb	ITA_med	SPA_med	ICE_med	DAN_Vik_med	NOR_Vik	CUM_med	MON_Xion
		Haplotypes (reference sequece is RSRS)	disregarded positions	Haplogroup	n	20	20	26	28	28	27	56	73	29	56	11	46
Medieval Spain, Aldaieta (Basque) (6th-7th) SPA_med		16129G 16187C 16189T 16223C 16230A 16278C 16311T		H	24	2		3	4	6	10	24	6	2	11	4
		16129G 16187C 16189T 16223C 16230A 16278C 16311T 16362C		H	10		1				1	10	1		1	1
		16069T 16126C 16129G 16187C 16189T 16223C 16230A 16278C 16311T 16390A		J	3							3
		16069T 16126C 16129G 16187C 16189T 16223C 16230A 16278C 16311T		J	3	1			2	3		3	6	3	3
		16069T 16126C 16129G 16187C 16189T 16223C 16230A 16311T 16366T		J	2							2
		16129G 16187C 16189T 16223C 16224C 16230A 16278C		K	1		1		2			1	3		1
		16185T 16187C 16230A 16249C 16278C		M	2							2
		16126C 16129G 16187C 16223C 16230A 16278C 16294T 16311T		T	1							1
		16126C 16129G 16187C 16189T 16223C 16230A 16278C 16294T 16296T 16304C 16311T		T2	1	1					1	1	2	1	1
		16126C 16129G 16187C 16189T 16223C 16230A 16266T 16274A 16278C 16294T 16304C 16311T		T2	1							1
		16051G 16092C 16129C 16187C 16189T 16192T 16223C 16230A 16278C 16311T 16362C		U2	1							1
		16051G 16129C 16187C 16223C 16230A 16278C 16311T 16362C	16183C	U2	3							3
		16129G 16187C 16189T 16192T 16223C 16230A 16270T 16278C 16311T		U5	1							1
		16129G 16176T 16187C 16189T 16223C 16230A 16270T 16278C 16311T		U5	1							1
		16129G 16172C 16187C 16192T 16223C 16230A 16270T 16278C		U5	1							1
		16129G 16187C 16189T 16223C 16230A 16278C 16298C 16311T		HV0	1							1	1		1	1
						4	2	3	8	9	12	56	19	6	18	6	0
						SVK_med	POL_med	HUN_med	HUN_Lomb	ITA_Lomb	ITA_med	SPA_med	ICE_med	DAN_Vik_med	NOR_Vik	CUM_med	MON_Xion
		Haplotypes (reference sequece is RSRS)	disregarded positions	Haplogroup	n	20	20	26	28	28	27	56	73	29	56	11	46
Medieval Iceland (10th-12th) ICE_med		16129G 16187C 16189T 16192T 16223C 16230A 16278C 16311T		H	2								2
		16129G 16187C 16189T 16230A 16278C 16311T 16325C		W	1								1
		16187C 16189T 16223C 16230A 16278C 16311T		H	1								1
		16069T 16126C 16129G 16147T 16187C 16189T 16223C 16230A 16278C 16311T	16519T	J	1								1
		16069T 16126C 16129G 16187C 16189T 16223C 16230A 16278C 16311T	16519T	J	6	1			2	3		3	6	3	3
		16129G 16187C 16189T 16223C 16230A 16278C 16311T 16355T 16356C	16519T	U4	1								1
		16129G 16162G 16187C 16189T 16209C 16223C 16230A 16278C 16311T		H	1								1		1
		16129G 16187C 16189T 16223C 16230A 16278C 16301T 16311T 16343G 16356C 16390A		U3	1								1
		16129G 16187C 16189T 16223C 16230A 16278C 16311T		H	6	2		3	4	6	10	24	6	2	11	4
		16129G 16187C 16189T 16223C 16230A 16239T 16256T 16270T 16278C 16311T 16399G	16519T	U5a	1								1
		16129G 16162G 16187C 16189T 16223C 16230A 16278C 16311T		H	1		1						1		1
		16129G 16187C 16189T 16223C 16230A 16278C 16311T 16362C	16519T	H	1		1				1	10	1		1	1
		16111T 16129G 16187C 16189T 16223C 16230A 16278C	16519T	HV	1								1
		16129G 16187C 16189T 16223C 16230A 16278C 16311T 16356C		U4	2			1	1				2
		16129G 16187C 16189T 16223C 16230A 16278C 16293G 16311T		H	1								1		1
		16126C 16129G 16187C 16189T 16223C 16230A 16278C 16294T 16304C 16311T		T	1			1					1
		16093C 16129G 16187C 16189T 16223C 16224C 16230A 16278C		K	1								1
		16129G 16187C 16189T 16223C 16230A 16256T 16278C 16311T		H	1								1
		16187C 16189T 16230A 16249C 16278C 16311T 16391A		I	1								1
		16129G 16187C 16189T 16223C 16230A 16278C 16311T	16519T	H	2								2
		16187C 16189T 16192T 16230A 16278C 16311T 16391A		I	1								1
		16069T 16126C 16129G 16145A 16172C 16187C 16189T 16222T 16223C 16230A 16261T 16278C 16311T	16519T	J	2		1		1				2		1
		16129G 16187C 16189T 16223C 16224C 16230A 16234T 16270T 16278C		K	1								1
		16129G 16187C 16189T 16223C 16230A 16278C 16304C 16311T 16362C	16519T	H	1								1
		16126C 16129G 16187C 16189T 16223C 16230A 16278C 16294T 16296T 16304C 16311T		T2	2	1					1	1	2	1	1
		16129G 16187C 16189T 16230A 16278C 16286T 16311T		W	1								1
		16129G 16187C 16189T 16223C 16224C 16230A 16278C		K	3		1		2			1	3		1
		16129G 16187C 16189T 16223C 16230A 16235G 16278C 16291T 16311T	16519T	H	1								1
		16129G 16187C 16189T 16223C 16224C 16230A 16278C 16320T		K	1								1
		16129G 16187C 16189T 16223C 16224C 16230A 16249C 16278C		K	1								1
		16129G 16187C 16223C 16230A 16278C 16311T		H	1						1		1		2
		16129G 16187C 16189T 16192T 16223C 16224C 16230A 16278C 16362C		K	1								1
		16129G 16187C 16189T 16223C 16230A 16270T 16278C 16311T	16519T	U5b	1								1
		16129G 16187C 16189T 16223C 16230A 16278C 16311T	16183.1C 16519T	H	1								1
		16126C 16129G 16153A 16187C 16223C 16230A 16278C 16294T 16311T 16390A		T2	1								1
		16129G 16187C 16189T 16223C 16224C 16230A 16278C 16319A		K	1								1
		16129G 16172C 16187C 16189T 16223C 16230A 16256T 16278C 16311T 16399G	16519T	U5a	2								2	1
		16126C 16129G 16187C 16189T 16192T 16223C 16230A 16278C 16294T 16311T		T	1								1
		16069T 16126C 16129G 16145A 16172C 16187C 16189T 16223C 16230A 16261T 16278C 16311T	16519T	J	1								1
		16129G 16187C 16189T 16223C 16230A 16278C 16304C 16305G 16311T	16519T	H	1								1
		16129G 16187C 16189T 16223C 16230A 16263C 16278C 16311T		H	1				1				1
		16187C 16189T 16230A 16278C 16311T 16362C 16391A		I	1								1
		16187C 16189T 16230A 16278C 16311T 16391A		I	1				2				1	3
		16093C 16129G 16187C 16223C 16230A 16270T 16278C 16311T	16183.1C 16519T	U5b	1								1
		16093C 16129G 16187C 16223C 16230A 16270T 16278C 16311T	16519T	U5b	1								1
		16069T 16126C 16129G 16187C 16189T 16223C 16230A 16311T		J	1								1
		16187C 16189T 16230A 16278C 16311T 16391A	16183C	I	1								1
		16129G 16187C 16230A 16311T		X	1								1
		16129G 16187C 16223C 16230A 16278C 16298C 16311T	16519T	V	1								1
		16126C 16129G 16153A 16187C 16189T 16223C 16230A 16278C 16294T 16311T		T2	1				1				1	1
		16129G 16187C 16189T 16223C 16230A 16278C 16298C 16311T	16519T	V	1							1	1		1	1
		16129G 16166G 16187C 16189T 16192T 16223C 16224C 16230A 16278C 16290T		K	1								1
		16126C 16129G 16187C 16189T 16223C 16230A 16278C 16291T 16294T 16296T 16311T		T2	1								1
		16129G 16176T 16187C 16189T 16219G 16223C 16230A 16278C 16311T		H	1								1
		16129G 16187C 16189T 16223C 16230A 16278C		H	1		1	2	1	3	2		1		1
						4	5	7	15	12	15	40	73	11	25	6	0
						SVK_med	POL_med	HUN_med	HUN_Lomb	ITA_Lomb	ITA_med	SPA_med	ICE_med	DAN_Vik_med	NOR_Vik	CUM_med	MON_Xion
		Haplotypes (reference sequece is RSRS)	disregarded positions	Haplogroup	n	20	20	26	28	28	27	56	73	29	56	11	46
Denmark (medieval and Viking era) (8th-16th) DAN_Vik_med		16126C 16129G 16187C 16189T 16223C 16224C 16230A 16278C 16320T		K	1									1
		16129G 16187C 16189T 16223C 16230A 16311T		H	1									1
		16093C 16129G 16187C 16189T 16212G 16222T 16223C 16230A 16255A 16278C 16311T		H	1									1
		16129G 16187C 16189T 16213A 16223C 16230A 16278C 16311T		H	1									1
		16129G 16187C 16189T 16223C 16230A 16256T 16270T 16278C 16311T 16399G		U5a	1									1
		16187C 16189T 16230A 16278C 16311T 16391A		I	3				2				1	3
		16129G 16187C 16230A 16255A 16311T		X	1									1
		16129G 16174T 16187C 16189T 16223C 16230A 16278C 16311T		H	1						1			1
		16126C 16129G 16187C 16189T 16223C 16230A 16278C 16294T 16296T 16304C 16311T		T2	1	1				1		1	2	1	1
		16129G 16172C 16187C 16189T 16223C 16230A 16278C 16304C 16311T		H	1									1
		16129G 16172C 16187C 16189T 16223C 16230A 16256T 16278C 16311T 16399G		U5a	1								2	1
		16129G 16187C 16223C 16230A 16278C 16311T 16318T		U7	1									1
		16069T 16126C 16129G 16187C 16189T 16223C 16230A 16278C 16311T		J	3	1			2	3		3	6	3	3
		16126C 16129G 16174T 16187C 16189T 16223C 16230A 16266T 16278C 16294T 16304C 16311T		T	1									1
		16129G 16187C 16189T 16223C 16230A 16278C 16311T		H	2	2		3	4	6	10	24	6	2	11	4
		16129G 16187C 16189T 16221T 16223C 16230A 16278C 16311T		H	1									1
		16187C 16189T 16223C 16230A 16278C 16311T 16316G 16360T		H	1									1
		16126C 16129G 16153A 16187C 16189T 16223C 16230A 16278C 16294T 16311T		T2	1				1				1	1
		16093C 16129G 16187C 16189T 16223C 16224C 16230A 16278C 16319A		K	1									1
		16129G 16187C 16189T 16223C 16230A 16261T 16278C 16296T 16304C 16311T		H	1									1
		16129G 16147A 16172C 16187C 16189T 16195C 16230A 16248T 16278C 16311T 16320T 16355T		N1a	1				1					1
		16069T 16126C 16129G 16187C 16189T 16223C 16230A 16256T 16278C 16311T		J	1									1
		16129G 16187C 16189T 16230A 16278C 16311T 16391A		I	1									1
		16129G 16187C 16192T 16223C 16230A 16270T 16278C 16311T 16398A		U5b	1									1
						4	0	3	10	10	11	28	18	29	15	4	0
						SVK_med	POL_med	HUN_med	HUN_Lomb	ITA_Lomb	ITA_med	SPA_med	ICE_med	DAN_Vik_med	NOR_Vik	CUM_med	MON_Xion
		Haplotypes (reference sequece is RSRS)	disregarded positions	Haplogroup	n	20	20	26	28	28	27	56	73	29	56	11	46
Norvay, Vikings (6th-11th) NOR_Vik		16129G 16187C 16189T 16223C 16230A 16278C 16311T		H	11	2		3	4	6		24	6	2	11	4
		16129G 16187C 16223C 16230A 16278C 16311T		H	2						1		1		2
		16129G 16187C 16189T 16218T 16223C 16230A 16278C 16311T		H	1										1
		16129G 16153A 16187C 16223C 16230A 16278C 16304C 16311T	16183C	H	1										1
		16129G 16187C 16189T 16223C 16230A 16278C 16311T 16354T		H	1		1								1
		16129G 16187C 16189T 16223C 16230A 16278C 16304C 16311T		H	2		1	1			1				2
		16129G 16187C 16189T 16223C 16230A 16278C 16311T 16362C		H	1		1				1	10	1		1	1
		16126C 16129G 16187C 16189T 16223C 16230A 16278C 16298C 16311T		HV0	1										1
		16129G 16187C 16189T 16223C 16230A 16278C 16298C 16311T		HV0	1							1	1		1	1
		16187C 16189T 16221T 16223C 16230A 16278C 16311T		HV	1										1
		16129G 16187C 16189T 16223C 16230A 16278C		HV	1		1	2	1	3	2		1		1
		16129G 16187C 16188T 16230A 16278C 16290T 16311T 16319A 16356C 16362C		A	1										1
		16145A 16187C 16189T 16230A 16278C 16311T 16391A		I	1										1
		16187C 16189T 16230A 16278C 16391A		I	1										1
		16069T 16126C 16129G 16184T 16187C 16189T 16223C 16230A 16278C 16311T		J	1										1
		16069T 16126C 16129G 16187C 16189T 16223C 16230A 16278C 16311T		J	3	1			2	3		3	6	3	3
		16069T 16126C 16129G 16145A 16172C 16187C 16189T 16192T 16222T 16223C 16230A 16261T 16278C 16311T		J	1										1
		16069T 16126C 16129G 16187C 16189T 16193T 16223C 16230A 16311T		J	2	1									2
		16129G 16187C 16189T 16223C 16224C 16230A 16278C 16291T		K	1										1
		16129G 16187C 16189T 16223C 16224C 16230A 16278C		K	1		1		2			1	3		1
		16129G 16169T 16187C 16189T 16223C 16224C 16230A 16246T 16278C		K	1										1
		16187C 16189T 16223C 16224C 16230A 16270T 16278C		K	1										1
		16126C 16129G 16172C 16187C 16189T 16223C 16230A 16278C 16294T 16296T 16304C 16311T		T2	1										1
		16074G 16129G 16187C 16192T 16223C 16230A 16249C 16270T 16278C 16311T		U5b	1										1
		16129G 16187C 16189T 16223C 16230A 16278C 16311T 16343G 16390A		U3	1										1
		16129G 16134T 16187C 16189T 16223C 16230A 16240G 16278C 16286A 16311T 16356C		U4	1										1
		16093C 16129G 16187C 16189T 16192T 16223C 16230A 16256T 16270T 16278C 16291T 16311T		U5a	1										1
		16129G 16187C 16189T 16192T 16223C 16230A 16256T 16270T 16278C 16291T 16311T 16325C		U5a	1										1
		16129G 16168T 16187C 16189T 16192T 16223C 16230A 16256T 16270T 16278C 16304C 16311T		U5a	1										1
		16187C 16189T 16192T 16223C 16230A 16256T 16270T 16278C 16291T 16311T		U5a	1										1
		16129G 16187C 16189T 16192T 16223C 16230A 16249C 16270T 16278C		U5b	1										1
		16129G 16144C 16148T 16187C 16223C 16230A 16270T 16278C 16311T 16335G		U5b	1										1
		16129G 16187C 16189T 16223C 16230A 16278C 16298C 16301T 16311T		V	1										1
		16129G 16162G 16187C 16189T 16223C 16230A 16278C 16311T		H	1		1						1		1
		16129G 16187C 16189T 16223C 16230A 16278C 16293G 16311T		H	1								1		1
		16129G 16162G 16187C 16189T 16209C 16223C 16230A 16278C 16311T		H	1								1		1
		16126C 16129G 16187C 16189T 16223C 16230A 16278C 16311T 16368C		J	1										1
		16126C 16129G 16145A 16172C 16187C 16189T 16192T 16222T 16223C 16230A 16261T 16278C 16311T		J	1										1
		16069T 16126C 16129G 16145A 16172C 16187C 16189T 16222T 16223C 16230A 16261T 16278C 16311T		J	1		1		1				2		1
		16126C 16129G 16187C 16189T 16223C 16230A 16278C 16294T 16296T 16304C 16311T		T2	1	1					1	1	2	1	1
		16129G 16144C 16187C 16223C 16230A 16270T 16278C 16311T		U5b	1										1
						5	7	6	10	12	6	40	26	6	56	6	0
						SVK_med	POL_med	HUN_med	HUN_Lomb	ITA_Lomb	ITA_med	SPA_med	ICE_med	DAN_Vik_med	NOR_Vik	CUM_med	MON_Xion
		Haplotypes (reference sequece is RSRS)	disregarded positions	Haplogroup	n	20	20	26	28	28	27	56	73	29	56	11	46
Medieval Cumanians (Hungary) (13th-14th) CUM_med		16129G 16187C 16189T 16223C 16230A 16278C 16298C 16311T		V	1							1	1		1	1
		16129G 16187C 16189T 16223C 16230A 16278C 16311T 16362C		U	1		1				1	10	1		1	1
		16129G 16187C 16189T 16223C 16230A 16278C 16311T		H	4	2		3	4	6	10	24	6	2	11	4
		16129G 16171G 16187C 16189T 16230A 16278C 16362C		D4	1											1
		16048A 16126C 16129G 16187C 16189T 16223C 16230A 16278C 16311T		JT	1											1
		16129G 16187C 16189T 16223C 16230A 16278C 16298C		V	1				1							1
		16129G 16187C 16189T 16221T 16223C 16224C 16230A 16278C 16311T 16362C		U	1											1
		16129G 16187C 16189T 16223C 16230A 16278C 16311T 16343G		U3	1											1
						2	1	3	5	6	11	35	8	2	13	11	0
						SVK_med	POL_med	HUN_med	HUN_Lomb	ITA_Lomb	ITA_med	SPA_med	ICE_med	DAN_Vik_med	NOR_Vik	CUM_med	MON_Xion
		Haplotypes (reference sequece is RSRS)	disregarded positions	Haplogroup	n	20	20	26	28	28	27	56	73	29	56	11	46
Mongolia (Xiongnu, 3th BC-2th AD) MON_Xion		16129G 16187C 16189T 16230A 16239T 16243C 16278C 16311T 16319A 16362C		A	1												1
		16129G 16179T 16187C 16189T 16192T 16230A 16278C 16290T 16311T 16319A 16362C		A	2												2
		16129G 16187C 16189T 16230A 16278C 16290T 16293C 16311T 16319A		A	1												1
		16129G 16187C 16189T 16230A 16278C 16290T 16311T 16319A 16362C		A	3												3
		16129G 16183G 16187C 16230A 16274A 16278C 16290T 16311T 16319A 16362C		A	1												1
		16086C 16129G 16136C 16187C 16217C 16223C 16230A 16278C 16311T	16183C	B	1												1
		16187C 16189T 16230A 16278C 16298C 16311T 16327T		C	1												1
		16129G 16187C 16189T 16230A 16278C 16291T 16298C 16311T 16327T		C	1												1
		16129G 16187C 16189T 16230A 16239T 16278C 16298C 16300G 16311T 16327T 16357C		C	1												1
		16093C 16129G 16187C 16189T 16230A 16278C 16288C 16298C 16311T 16327T		C	1												1
		16093C 16187C 16189T 16213A 16230A 16278C 16298C 16311T 16327T		C	1												1
		16129G 16187C 16189T 16230A 16278C 16362C		D	2												2
		16129G 16187C 16189T 16230A 16274A 16278C 16311T 16362C		D	2												2
		16093C 16129G 16187C 16189T 16230A 16245T 16278C 16311T 16362C		D	2												2
		16129G 16187C 16189T 16230A 16278C 16311T 16362C 16368C		D	1												1
		16129G 16187C 16189T 16230A 16278C 16311T 16362C		D	5												5
		16129G 16187C 16189T 16230A 16232T 16278C 16290T 16311T 16362C		D	3												3
		16129G 16187C 16189T 16230A 16274A 16278C 16362C		D	3												3
		16092C 16129G 16187C 16230A 16278C 16362C		D	2												2
		16093C 16129G 16187C 16223C 16230A 16278C 16304C 16311T	16183C	F	2												2
		16129G 16187C 16223C 16230A 16232A 16249C 16278C 16304C	16183C	F	2												2
		16129G 16187C 16189T 16227G 16230A 16311T 16362C		G	1												1
		16069T 16092C 16126C 16129G 16187C 16189T 16223C 16230A 16261T 16278C 16311T		J	1												1
		16066G 16129G 16187C 16189T 16230A 16278C		M	1												1
		16187C 16189T 16230A 16278C 16311T		M	1												1
		16129C 16187C 16189T 16223C 16230A 16278C 16311T 16362C	16183C 16193.1C	U2	1												1
		16129G 16187C 16189T 16223C 16230A 16256T 16270T 16278C 16311T 16365T		U5a	2												2
		16051G 16093C 16129C 16187C 16223C 16230A 16278C 16311T 16362C	16182C 16183C	U2	1												1
						0	0	0	0	0	0	0	0	0	0	0	46
